# Supplementary material for: Controlled sequential in situ self-assembly and disassembly of a fluorogenic cisplatin prodrug for cancer theranostics
Source: Nat Commun. 2023 Feb 13;14:800. doi: 10.1038/s41467-023-36469-1 (PMC9925730; doi:10.1038/s41467-023-36469-1)
Supplement: Supplementary file 3 — Source Data [file 41467_2023_36469_MOESM3_ESM.xlsx]

## Sheet: Fig.2-1
Fig. 2a	ALP+						GSH+
Time (min)	0	5	10	15	20	30	40	50	60	70	80	90
5	-6.33328e-05	-0.01449	-0.0031	-0.00213	-0.000763523	0.000462595	-0.00226	-0.00177	-0.000349909	-0.000774176	-0.00136	-0.000761835
5.00333	-6.19769e-05	-0.01449	-0.0031	-0.00213	-0.00076286	0.000472124	-0.00223	-0.00177	-0.000370512	-0.000780074	-0.00142	-0.000757886
5.00667	-6.21078e-05	-0.0145	-0.0031	-0.00213	-0.000761309	0.000477693	-0.0022	-0.00178	-0.000357025	-0.000786166	-0.00147	-0.000753182
5.01	-6.39003e-05	-0.01452	-0.0031	-0.00213	-0.000759232	0.000480766	-0.00218	-0.00178	-0.00031475	-0.000789293	-0.0015	-0.000748144
5.01333	-6.65243e-05	-0.01454	-0.0031	-0.00213	-0.000757322	0.000482714	-0.00219	-0.00178	-0.0002561	-0.000787439	-0.0015	-0.000743768
5.01667	-6.90223e-05	-0.01456	-0.0031	-0.00213	-0.000756346	0.000484028	-0.00221	-0.00177	-0.000189024	-0.000781733	-0.00146	-0.000739817
5.02	-7.11844e-05	-0.01458	-0.0031	-0.00213	-0.000756613	0.00048427	-0.00223	-0.00176	-0.000120431	-0.000776726	-0.00141	-0.00073509
5.02333	-7.32525e-05	-0.0146	-0.0031	-0.00213	-0.000757506	0.000482381	-0.00226	-0.00174	-6.07671e-05	-0.000777321	-0.00137	-0.000729652
5.02667	-7.53013e-05	-0.01461	-0.0031	-0.00213	-0.000757746	0.000477618	-0.00228	-0.00173	-2.12302e-05	-0.000786161	-0.00135	-0.000724578
5.03	-7.70247e-05	-0.01462	-0.00311	-0.00214	-0.000756714	0.000470674	-0.0023	-0.00172	-9.77734e-06	-0.000803582	-0.00136	-0.000720377
5.03333	-7.75982e-05	-0.01462	-0.00312	-0.00214	-0.000755327	0.000463543	-0.0023	-0.00172	-2.34504e-05	-0.000827136	-0.00139	-0.000717543
5.03667	-7.59373e-05	-0.01463	-0.00313	-0.00215	-0.000755116	0.000458137	-0.00229	-0.00171	-4.67837e-05	-0.000851097	-0.00142	-0.000716596
5.04	-7.19242e-05	-0.01464	-0.00313	-0.00216	-0.000756732	0.000455325	-0.00227	-0.00171	-6.53937e-05	-0.000868918	-0.00145	-0.000716152
5.04333	-6.71437e-05	-0.01465	-0.00314	-0.00217	-0.000759742	0.000455409	-0.00225	-0.00171	-7.62881e-05	-0.000876544	-0.00148	-0.00071323
5.04667	-6.37555e-05	-0.01465	-0.00314	-0.00217	-0.000763549	0.000458747	-0.00222	-0.00172	-8.3135e-05	-0.000873372	-0.00149	-0.000706423
5.05	-6.29703e-05	-0.01466	-0.00314	-0.00218	-0.000767856	0.000465175	-0.0022	-0.00172	-8.69618e-05	-0.000861074	-0.00148	-0.000697578
5.05333	-6.45307e-05	-0.01466	-0.00314	-0.00218	-0.000772205	0.000473403	-0.00218	-0.00171	-8.54931e-05	-0.000841998	-0.00146	-0.000690409
5.05667	-6.69376e-05	-0.01467	-0.00314	-0.00219	-0.000775534	0.000481776	-0.00216	-0.0017	-7.95081e-05	-0.000818821	-0.00144	-0.000688611
5.06	-6.82415e-05	-0.01469	-0.00314	-0.00219	-0.000776612	0.000489499	-0.00216	-0.00169	-7.27302e-05	-0.000795966	-0.00141	-0.000694489
5.06333	-6.70409e-05	-0.0147	-0.00314	-0.0022	-0.000775069	0.000496832	-0.00216	-0.00169	-6.42215e-05	-0.00077945	-0.00139	-0.000707902
5.06667	-6.28201e-05	-0.01471	-0.00314	-0.00221	-0.000771917	0.000504098	-0.00218	-0.00168	-4.53771e-05	-0.000772638	-0.00138	-0.000726557
5.07	-5.58603e-05	-0.01472	-0.00314	-0.00221	-0.000768962	0.000510588	-0.0022	-0.00169	-7.24682e-06	-0.000772481	-0.00139	-0.000746465
5.07333	-4.74093e-05	-0.01472	-0.00314	-0.00221	-0.000767578	0.000514792	-0.00223	-0.0017	5.0707e-05	-0.000771948	-0.00141	-0.000762233
5.07667	-3.94422e-05	-0.01472	-0.00314	-0.00221	-0.000768002	0.000515953	-0.00228	-0.00172	0.000116342	-0.00076617	-0.00143	-0.000769294
5.08	-3.37307e-05	-0.01473	-0.00313	-0.00221	-0.000769799	0.000515084	-0.00233	-0.00174	0.000164132	-0.000755057	-0.00144	-0.000766322
5.08333	-3.10536e-05	-0.01472	-0.00313	-0.00221	-0.000772537	0.000514159	-0.00238	-0.00176	0.000168228	-0.000741625	-0.00144	-0.000755178
5.08667	-3.12343e-05	-0.01472	-0.00313	-0.00221	-0.00077576	0.000514687	-0.00242	-0.00178	0.000126692	-0.000730584	-0.00142	-0.000739479
5.09	-3.40727e-05	-0.01471	-0.00313	-0.00221	-0.000778818	0.000517103	-0.00243	-0.00179	6.51593e-05	-0.000727174	-0.00139	-0.00072285
5.09333	-3.97489e-05	-0.0147	-0.00313	-0.00221	-0.000781214	0.000520829	-0.00242	-0.0018	1.07496e-05	-0.000734415	-0.00138	-0.000707743
5.09667	-4.77717e-05	-0.0147	-0.00314	-0.0022	-0.000783118	0.000524504	-0.0024	-0.00181	-2.94699e-05	-0.000751005	-0.00138	-0.000696164
5.1	-5.65957e-05	-0.0147	-0.00314	-0.0022	-0.000785358	0.000526508	-0.00237	-0.00181	-6.23254e-05	-0.000772243	-0.00139	-0.000690749
5.10333	-6.48075e-05	-0.01471	-0.00313	-0.00219	-0.000788765	0.000525901	-0.00235	-0.00181	-9.02784e-05	-0.000792853	-0.00139	-0.000693816
5.10667	-7.17916e-05	-0.01473	-0.00313	-0.00219	-0.000793369	0.000523462	-0.00235	-0.00181	-0.00010651	-0.00080864	-0.00138	-0.00070484
5.11	-7.7333e-05	-0.01475	-0.00312	-0.00219	-0.000798146	0.000522153	-0.00235	-0.0018	-0.000107289	-0.000816384	-0.00137	-0.000719559
5.11333	-8.14648e-05	-0.01476	-0.0031	-0.00218	-0.000801748	0.000525709	-0.00236	-0.0018	-0.000102848	-0.000814342	-0.00137	-0.00073299
5.11667	-8.45237e-05	-0.01477	-0.00308	-0.00218	-0.000803621	0.000535783	-0.00237	-0.0018	-0.000111357	-0.000803624	-0.00136	-0.00074307
5.12	-8.68802e-05	-0.01477	-0.00308	-0.00219	-0.000804217	0.000550649	-0.00238	-0.0018	-0.000142323	-0.000787592	-0.00136	-0.0007504
5.12333	-8.87594e-05	-0.01478	-0.00308	-0.00219	-0.000804228	0.000566819	-0.00239	-0.00182	-0.0001905	-0.000769876	-0.00137	-0.000755801
5.12667	-9.02634e-05	-0.01478	-0.00308	-0.00219	-0.00080414	0.000581366	-0.00239	-0.00183	-0.000244675	-0.000753855	-0.00138	-0.000759887
5.13	-9.13436e-05	-0.01479	-0.0031	-0.00219	-0.000804388	0.000592697	-0.00238	-0.00185	-0.000292065	-0.000742415	-0.00138	-0.00076383
5.13333	-9.1842e-05	-0.01481	-0.00311	-0.00219	-0.000805236	0.00060002	-0.00236	-0.00185	-0.000319894	-0.000736216	-0.00138	-0.000768901
5.13667	-9.17862e-05	-0.01483	-0.00312	-0.00219	-0.000806824	0.000603121	-0.00235	-0.00186	-0.00032741	-0.000732855	-0.00138	-0.000775728
5.14	-9.19255e-05	-0.01484	-0.00313	-0.00219	-0.000809562	0.000602466	-0.00233	-0.00185	-0.000327251	-0.00072908	-0.00137	-0.00078442
5.14333	-9.36411e-05	-0.01485	-0.00313	-0.00219	-0.000813783	0.000598736	-0.0023	-0.00184	-0.000325024	-0.000723864	-0.00135	-0.000794975
5.14667	-9.78547e-05	-0.01485	-0.00313	-0.00219	-0.000818937	0.000592302	-0.00226	-0.00183	-0.000313654	-0.000718356	-0.00132	-0.000806929
5.15	-0.000104102	-0.01486	-0.00312	-0.00219	-0.00082362	0.000583493	-0.00221	-0.00181	-0.000293086	-0.000713282	-0.00128	-0.000818023
5.15333	-0.000110613	-0.01488	-0.00312	-0.0022	-0.000826491	0.000573037	-0.00217	-0.0018	-0.000276868	-0.000707833	-0.00124	-0.000824157
5.15667	-0.000115399	-0.01489	-0.00312	-0.00221	-0.000827137	0.000561703	-0.00213	-0.0018	-0.000276289	-0.000700888	-0.00121	-0.000821907
5.16	-0.000117614	-0.0149	-0.00312	-0.00221	-0.000826254	0.000549602	-0.0021	-0.00179	-0.000287128	-0.000692886	-0.0012	-0.000810749
5.16333	-0.000118033	-0.01491	-0.00312	-0.00223	-0.00082515	0.000535956	-0.0021	-0.0018	-0.000291259	-0.000686636	-0.0012	-0.000793157
5.16667	-0.000118216	-0.01491	-0.00312	-0.00225	-0.000825059	0.0005194	-0.00213	-0.0018	-0.000271649	-0.000686019	-0.00122	-0.000774041
5.17	-0.000119234	-0.01492	-0.00312	-0.00227	-0.000826712	0.000498981	-0.00218	-0.0018	-0.000226065	-0.000693175	-0.00124	-0.00075925
5.17333	-0.000121307	-0.01492	-0.00312	-0.00228	-0.000830039	0.00047519	-0.00223	-0.0018	-0.000165291	-0.000706206	-0.00125	-0.000752182
5.17667	-0.000124245	-0.01492	-0.00312	-0.00229	-0.000834069	0.000449789	-0.00227	-0.00179	-0.000105137	-0.00072007	-0.00126	-0.000751499
5.18	-0.000127715	-0.01493	-0.00312	-0.00229	-0.0008376	0.000425155	-0.0023	-0.00179	-6.14842e-05	-0.000730439	-0.00128	-0.000752808
5.18333	-0.000131059	-0.01494	-0.00312	-0.00229	-0.000840062	0.000403927	-0.00231	-0.00178	-4.21088e-05	-0.00073627	-0.0013	-0.000753073
5.18667	-0.000133209	-0.01495	-0.00312	-0.00229	-0.000841436	0.000388206	-0.0023	-0.00177	-3.83716e-05	-0.000738444	-0.00132	-0.000753502
5.19	-0.000133133	-0.01495	-0.00313	-0.00229	-0.000841788	0.000378448	-0.00228	-0.00177	-3.02491e-05	-0.000736521	-0.00134	-0.000757892
5.19333	-0.000130565	-0.01496	-0.00313	-0.00227	-0.000841336	0.000373358	-0.00224	-0.00178	-6.03327e-06	-0.00072821	-0.00136	-0.000768586
5.19667	-0.000126362	-0.01496	-0.00313	-0.00226	-0.000840659	0.000371078	-0.00219	-0.00179	2.44985e-05	-0.000712533	-0.00136	-0.000784358
5.2	-0.00012181	-0.01496	-0.00313	-0.00225	-0.000840614	0.000370394	-0.00213	-0.0018	3.91369e-05	-0.000692092	-0.00135	-0.000800741
5.20333	-0.000117574	-0.01496	-0.00312	-0.00225	-0.000841908	0.000370781	-0.00208	-0.00181	1.83756e-05	-0.000671564	-0.00134	-0.000811843
5.20667	-0.000113786	-0.01496	-0.00312	-0.00224	-0.000844477	0.000371819	-0.00204	-0.00181	-4.72319e-05	-0.000655284	-0.00131	-0.000813552
5.21	-0.000110658	-0.01496	-0.00312	-0.00224	-0.000847351	0.000372911	-0.00201	-0.00181	-0.000153183	-0.000646175	-0.00128	-0.000805614
5.21333	-0.000108205	-0.01497	-0.00313	-0.00225	-0.000849445	0.000373398	-0.00199	-0.00179	-0.00028084	-0.000644925	-0.00123	-0.000790489
5.21667	-0.000105778	-0.01499	-0.00313	-0.00225	-0.000850419	0.000373072	-0.00199	-0.00178	-0.000402574	-0.000649579	-0.00119	-0.000771223
5.22	-0.000102687	-0.015	-0.00313	-0.00225	-0.000850635	0.000372316	-0.002	-0.00176	-0.000491074	-0.000657264	-0.00116	-0.000750509
5.22333	-9.90222e-05	-0.01502	-0.00313	-0.00225	-0.000850595	0.000371123	-0.00201	-0.00175	-0.000532879	-0.000666828	-0.00113	-0.000730605
5.22667	-9.53153e-05	-0.01503	-0.00312	-0.00225	-0.000850507	0.000368565	-0.00203	-0.00174	-0.000535968	-0.000679165	-0.0011	-0.000713316
5.23	-9.21619e-05	-0.01503	-0.00311	-0.00223	-0.000850093	0.000363755	-0.00205	-0.00174	-0.000517496	-0.000694955	-0.00107	-0.000699785
5.23333	-9.05552e-05	-0.01504	-0.00311	-0.00223	-0.000848811	0.000357042	-0.00206	-0.00173	-0.000486426	-0.000712589	-0.00104	-0.000690417
5.23667	-9.14995e-05	-0.01505	-0.0031	-0.00221	-0.000846299	0.000350153	-0.00209	-0.00173	-0.000446158	-0.000728139	-0.00102	-0.000684907
5.24	-9.49826e-05	-0.01507	-0.00311	-0.00221	-0.000842621	0.000345146	-0.00213	-0.00172	-0.0004098	-0.000737126	-0.00104	-0.000681958
5.24333	-9.98737e-05	-0.01508	-0.00311	-0.00221	-0.000838296	0.000342847	-0.00217	-0.00173	-0.000401581	-0.000737449	-0.00108	-0.00067975
5.24667	-0.00010491	-0.0151	-0.00313	-0.00221	-0.000834204	0.000342414	-0.0022	-0.00174	-0.000438001	-0.000731536	-0.00113	-0.000677751
5.25	-0.000109471	-0.0151	-0.00313	-0.00221	-0.000831348	0.000342359	-0.00222	-0.00176	-0.000513448	-0.000724299	-0.00117	-0.000676985
5.25333	-0.00011314	-0.01511	-0.00315	-0.00221	-0.000830566	0.000341305	-0.00224	-0.00178	-0.000610353	-0.000718452	-0.00119	-0.000677894
5.25667	-0.000115209	-0.01511	-0.00316	-0.00222	-0.00083238	0.000337971	-0.00225	-0.00179	-0.000713856	-0.000713864	-0.00118	-0.000679624
5.26	-0.000115517	-0.01512	-0.00316	-0.00223	-0.000836747	0.000331677	-0.00226	-0.0018	-0.000809844	-0.00071074	-0.00115	-0.000682165
5.26333	-0.000115035	-0.01513	-0.00316	-0.00225	-0.000842654	0.000323135	-0.00227	-0.00181	-0.000880671	-0.00071033	-0.00112	-0.000687382
5.26667	-0.000114864	-0.01514	-0.00316	-0.00225	-0.000848529	0.00031442	-0.00226	-0.00181	-0.000910548	-0.000713408	-0.00111	-0.000697229
5.27	-0.000115187	-0.01515	-0.00315	-0.00226	-0.000853439	0.000308303	-0.00225	-0.00181	-0.000890917	-0.000720158	-0.00112	-0.000711513
5.27333	-0.000115733	-0.01516	-0.00315	-0.00227	-0.000857292	0.000307375	-0.00224	-0.00182	-0.000822441	-0.000730175	-0.00115	-0.000726928
5.27667	-0.000116461	-0.01517	-0.00315	-0.00226	-0.000859865	0.000313066	-0.00222	-0.00182	-0.0007168	-0.000741161	-0.00118	-0.000738828
5.28	-0.000117303	-0.01518	-0.00315	-0.00225	-0.000860531	0.000324948	-0.00219	-0.00183	-0.000594404	-0.000749725	-0.0012	-0.000744341
5.28333	-0.000118006	-0.01518	-0.00316	-0.00225	-0.000859219	0.00034064	-0.00217	-0.00185	-0.000475739	-0.000754482	-0.00122	-0.000742599
5.28667	-0.000118379	-0.01518	-0.00317	-0.00225	-0.000857203	0.00035642	-0.00215	-0.00186	-0.00037478	-0.000756786	-0.00123	-0.000733224
5.29	-0.000118336	-0.01518	-0.00318	-0.00225	-0.000856557	0.000368644	-0.0021	-0.00187	-0.000300657	-0.000758698	-0.00124	-0.000716392
5.29333	-0.000118076	-0.01518	-0.00318	-0.00225	-0.000858582	0.000375267	-0.00205	-0.00187	-0.000260996	-0.000761342	-0.00127	-0.00069366
5.29667	-0.00011827	-0.01519	-0.00318	-0.00225	-0.000862754	0.000376444	-0.00199	-0.00186	-0.000257645	-0.000763998	-0.00129	-0.000667946
5.3	-0.00011958	-0.01521	-0.00318	-0.00225	-0.000867176	0.000374043	-0.00194	-0.00186	-0.000280033	-0.000764603	-0.00132	-0.000642906
5.30333	-0.000121834	-0.01523	-0.00318	-0.00226	-0.000870081	0.000370347	-0.0019	-0.00186	-0.000307759	-0.000762277	-0.00135	-0.000621993
5.30667	-0.000123906	-0.01525	-0.00318	-0.00227	-0.000871082	0.000366646	-0.00188	-0.00186	-0.00032259	-0.000758206	-0.00138	-0.000606842
5.31	-0.00012453	-0.01525	-0.00318	-0.00229	-0.000871058	0.000362824	-0.00189	-0.00187	-0.000319942	-0.000753263	-0.00141	-0.000596411
5.31333	-0.000123129	-0.01526	-0.00319	-0.00229	-0.000871124	0.000358328	-0.00192	-0.00188	-0.000309855	-0.000746459	-0.00144	-0.000587898
5.31667	-0.000120001	-0.01526	-0.00319	-0.00231	-0.000871863	0.000353248	-0.00196	-0.00189	-0.000304587	-0.000737276	-0.00145	-0.000578034
5.32	-0.000115922	-0.01526	-0.00319	-0.00231	-0.000873228	0.000348082	-0.002	-0.00189	-0.000304346	-0.000728662	-0.00143	-0.000564631
5.32333	-0.000111702	-0.01525	-0.00319	-0.00231	-0.000875033	0.000342937	-0.00204	-0.00189	-0.000299891	-0.000726043	-0.00139	-0.000548008
5.32667	-0.000107992	-0.01525	-0.0032	-0.00231	-0.000877323	0.000337664	-0.00207	-0.00187	-0.00029061	-0.000733589	-0.00132	-0.000530462
5.33	-0.000105505	-0.01526	-0.0032	-0.00231	-0.000880139	0.000332317	-0.0021	-0.00185	-0.000293079	-0.000751485	-0.00124	-0.000514858
5.33333	-0.000105026	-0.01526	-0.00321	-0.00231	-0.000883418	0.000326833	-0.00213	-0.00183	-0.000328017	-0.000775353	-0.00117	-0.000503519
5.33667	-0.000106474	-0.01527	-0.00322	-0.00231	-0.000887243	0.000320506	-0.00215	-0.00181	-0.000400506	-0.000798287	-0.00111	-0.000497523
5.34	-0.000108567	-0.01528	-0.00322	-0.00231	-0.000891742	0.000312727	-0.00217	-0.00179	-0.000494914	-0.000814605	-0.00108	-0.000497689
5.34333	-0.000110249	-0.01529	-0.00322	-0.00231	-0.000896836	0.000304195	-0.00218	-0.00179	-0.000583358	-0.000822779	-0.00109	-0.000505191
5.34667	-0.000111442	-0.0153	-0.00323	-0.00231	-0.000902276	0.000296135	-0.00217	-0.00179	-0.000634851	-0.000825419	-0.00113	-0.000519564
5.35	-0.000112076	-0.01531	-0.00322	-0.00231	-0.000907629	0.000288466	-0.00215	-0.00179	-0.000630397	-0.00082624	-0.00117	-0.000537316
5.35333	-0.000111734	-0.01532	-0.00322	-0.00231	-0.000912297	0.000279712	-0.00211	-0.0018	-0.000575057	-0.00082664	-0.00122	-0.000554829
5.35667	-0.000110259	-0.01534	-0.00322	-0.0023	-0.000916037	0.000268567	-0.00206	-0.00181	-0.000489977	-0.000825296	-0.00126	-0.000571972
5.36	-0.000108123	-0.01534	-0.00323	-0.00229	-0.000919328	0.000255159	-0.00201	-0.00181	-0.000397989	-0.000820017	-0.00129	-0.000590952
5.36333	-0.000106372	-0.01534	-0.00323	-0.00227	-0.000922776	0.000241003	-0.00197	-0.00181	-0.000314868	-0.00080929	-0.00129	-0.000612302
5.36667	-0.000106269	-0.01534	-0.00323	-0.00227	-0.000926227	0.000227982	-0.00195	-0.00182	-0.000245702	-0.000794085	-0.00125	-0.000633377
5.37	-0.000108724	-0.01534	-0.00323	-0.00228	-0.00092882	0.000217213	-0.00193	-0.00183	-0.000191754	-0.000778364	-0.00119	-0.000651187
5.37333	-0.000113635	-0.01534	-0.00323	-0.00229	-0.000930071	0.000208501	-0.00193	-0.00183	-0.000162471	-0.000766065	-0.00112	-0.000666203
5.37667	-0.000119449	-0.01535	-0.00323	-0.00231	-0.000930496	0.000200737	-0.00193	-0.00185	-0.000177399	-0.000757726	-0.00106	-0.000681651
5.38	-0.000123822	-0.01535	-0.00324	-0.00232	-0.00093093	0.000192847	-0.00193	-0.00185	-0.000249619	-0.000750561	-0.00103	-0.00069894
5.38333	-0.00012515	-0.01535	-0.00325	-0.00233	-0.000931787	0.000184335	-0.00194	-0.00186	-0.000365671	-0.000741481	-0.00103	-0.000715699
5.38667	-0.000123639	-0.01537	-0.00326	-0.00233	-0.000933093	0.000175273	-0.00196	-0.00186	-0.000489543	-0.00073008	-0.00104	-0.000728624
5.39	-0.000121158	-0.01538	-0.00325	-0.00233	-0.000934631	0.000165987	-0.00198	-0.00186	-0.000587909	-0.000718817	-0.00107	-0.000736652
5.39333	-0.000119679	-0.0154	-0.00324	-0.00233	-0.000936258	0.000156633	-0.00201	-0.00185	-0.000647676	-0.000710613	-0.00111	-0.000741296
5.39667	-0.000119727	-0.01542	-0.00323	-0.00233	-0.000938334	0.000147288	-0.00203	-0.00184	-0.000673147	-0.000706129	-0.00113	-0.000744907
5.4	-0.000120778	-0.01543	-0.00323	-0.00232	-0.000941291	0.000138405	-0.00205	-0.00183	-0.000671361	-0.000702898	-0.00114	-0.000748899
5.40333	-0.00012242	-0.01544	-0.00322	-0.00231	-0.000944682	0.000130417	-0.00206	-0.00183	-0.000642512	-0.000697768	-0.00112	-0.000754077
5.40667	-0.00012436	-0.01545	-0.00321	-0.00231	-0.000947168	0.000122939	-0.00208	-0.00184	-0.000589612	-0.000690385	-0.0011	-0.000761924
5.41	-0.000126228	-0.01545	-0.00321	-0.00231	-0.000947808	0.000115	-0.0021	-0.00185	-0.000532396	-0.000682561	-0.00107	-0.000773996
5.41333	-0.000127581	-0.01546	-0.00321	-0.00231	-0.000947076	0.000106119	-0.00214	-0.00186	-0.000496555	-0.000675306	-0.00106	-0.000790554
5.41667	-0.000127448	-0.01546	-0.00321	-0.00231	-0.000946141	9.63115e-05	-0.00217	-0.00187	-0.000486785	-0.000669171	-0.00105	-0.000810315
5.42	-0.000124669	-0.01545	-0.00322	-0.00232	-0.000945523	8.50786e-05	-0.00221	-0.00187	-0.000483516	-0.000665958	-0.00106	-0.000831505
5.42333	-0.00011932	-0.01545	-0.00322	-0.00232	-0.000944769	7.14887e-05	-0.00223	-0.00187	-0.000468637	-0.000668213	-0.00107	-0.000852863
5.42667	-0.000112905	-0.01545	-0.00322	-0.00231	-0.000943098	5.5281e-05	-0.00226	-0.00186	-0.000439463	-0.000677483	-0.0011	-0.000872867
5.43	-0.000106941	-0.01545	-0.00322	-0.00231	-0.000940325	3.72164e-05	-0.00228	-0.00186	-0.000401099	-0.000692527	-0.00113	-0.000889502
5.43333	-0.000101928	-0.01545	-0.00322	-0.00231	-0.000937409	1.82717e-05	-0.0023	-0.00186	-0.000361727	-0.000708339	-0.00117	-0.000901301
5.43667	-9.73795e-05	-0.01547	-0.00322	-0.00232	-0.000935964	-1.4033e-06	-0.00231	-0.00186	-0.000331395	-0.000717806	-0.0012	-0.000906639
5.44	-9.24244e-05	-0.01548	-0.00323	-0.00232	-0.000937168	-2.22489e-05	-0.00232	-0.00187	-0.000315681	-0.000716043	-0.00122	-0.000903894
5.44333	-8.66029e-05	-0.01549	-0.00323	-0.00233	-0.000941177	-4.41965e-05	-0.00233	-0.00187	-0.000310896	-0.00070417	-0.00122	-0.000894517
5.44667	-8.02846e-05	-0.0155	-0.00323	-0.00233	-0.000947182	-6.71951e-05	-0.00233	-0.00188	-0.000307972	-0.000688809	-0.00122	-0.000883931
5.45	-7.44858e-05	-0.0155	-0.00323	-0.00234	-0.000953901	-9.24273e-05	-0.00232	-0.00188	-0.000303932	-0.000677899	-0.00121	-0.000878025
5.45333	-7.04605e-05	-0.01551	-0.00323	-0.00235	-0.000960112	-0.000121172	-0.0023	-0.00188	-0.000308931	-0.00067743	-0.0012	-0.00087904
5.45667	-6.9167e-05	-0.01551	-0.00323	-0.00237	-0.000964825	-0.000152805	-0.00228	-0.00188	-0.000334898	-0.000690043	-0.00119	-0.00088413
5.46	-7.06307e-05	-0.01552	-0.00322	-0.00237	-0.000967668	-0.000185104	-0.00226	-0.00188	-0.000380847	-0.000713086	-0.00117	-0.000887864
5.46333	-7.35569e-05	-0.01553	-0.00322	-0.00238	-0.000969215	-0.000216339	-0.00224	-0.00188	-0.000438236	-0.000738333	-0.00116	-0.000886806
5.46667	-7.59179e-05	-0.01553	-0.00321	-0.00238	-0.000970307	-0.000247023	-0.00221	-0.00188	-0.000501692	-0.000756953	-0.00116	-0.000881203
5.47	-7.66252e-05	-0.01554	-0.00321	-0.00237	-0.000971379	-0.000279655	-0.00218	-0.00188	-0.000569223	-0.000765395	-0.00116	-0.000873079
5.47333	-7.66191e-05	-0.01555	-0.0032	-0.00237	-0.000972704	-0.000316033	-0.00216	-0.00187	-0.00064034	-0.000764753	-0.00117	-0.000864647
5.47667	-7.78606e-05	-0.01555	-0.0032	-0.00236	-0.000974572	-0.000354838	-0.00214	-0.00187	-0.000712725	-0.000755539	-0.00117	-0.000857828
5.48	-8.12902e-05	-0.01556	-0.0032	-0.00235	-0.000977098	-0.000392459	-0.00212	-0.00186	-0.000778147	-0.000737191	-0.00117	-0.000854028
5.48333	-8.60531e-05	-0.01557	-0.00321	-0.00234	-0.000980156	-0.000425692	-0.00212	-0.00185	-0.000827578	-0.000712954	-0.00116	-0.00085372
5.48667	-9.06817e-05	-0.01559	-0.00322	-0.00233	-0.000983459	-0.000453005	-0.00212	-0.00184	-0.000857083	-0.000691066	-0.00117	-0.000855558
5.49	-9.43748e-05	-0.0156	-0.00323	-0.00233	-0.000986695	-0.000473923	-0.00212	-0.00183	-0.000865784	-0.000679101	-0.00118	-0.000856865
5.49333	-9.69022e-05	-0.01561	-0.00323	-0.00233	-0.000989644	-0.000488655	-0.00211	-0.00183	-0.000858075	-0.000678292	-0.00121	-0.000855493
5.49667	-9.81183e-05	-0.01562	-0.00322	-0.00233	-0.000992398	-0.000498657	-0.0021	-0.00183	-0.000847946	-0.000684108	-0.00123	-0.000850864
5.5	-9.7984e-05	-0.01563	-0.00321	-0.00234	-0.000995593	-0.00050676	-0.00208	-0.00183	-0.000853614	-0.000691145	-0.00125	-0.000844536
5.50333	-9.67469e-05	-0.01563	-0.00319	-0.00235	-0.000999884	-0.000516272	-0.00206	-0.00184	-0.000884677	-0.000695999	-0.00126	-0.000839771
5.50667	-9.49694e-05	-0.01564	-0.00318	-0.00236	-0.001	-0.000529728	-0.00203	-0.00185	-0.000932033	-0.00069709	-0.00127	-0.000839167
5.51	-9.34195e-05	-0.01565	-0.00317	-0.00236	-0.00101	-0.000547854	-0.00201	-0.00186	-0.000974018	-0.000694492	-0.00127	-0.000843444
5.51333	-9.26819e-05	-0.01565	-0.00317	-0.00236	-0.00101	-0.000569614	-0.002	-0.00186	-0.0009934	-0.000689578	-0.00127	-0.000852303
5.51667	-9.27333e-05	-0.01567	-0.00318	-0.00235	-0.00102	-0.000593377	-0.00201	-0.00185	-0.000984002	-0.000683686	-0.00127	-0.000864799
5.52	-9.31963e-05	-0.01569	-0.00318	-0.00235	-0.00102	-0.000617627	-0.00202	-0.00185	-0.000948078	-0.000677886	-0.00126	-0.000878758
5.52333	-9.3856e-05	-0.01571	-0.0032	-0.00233	-0.00102	-0.000641213	-0.00203	-0.00184	-0.000893365	-0.000673956	-0.00126	-0.000890745
5.52667	-9.45887e-05	-0.01573	-0.0032	-0.00233	-0.00103	-0.000663798	-0.00204	-0.00183	-0.00082944	-0.000672852	-0.00126	-0.000897953
5.53	-9.50965e-05	-0.01575	-0.00321	-0.00232	-0.00103	-0.00068539	-0.00204	-0.00183	-0.000770466	-0.000671526	-0.00125	-0.000900318
5.53333	-9.50307e-05	-0.01576	-0.00321	-0.00232	-0.00104	-0.000705472	-0.00204	-0.00183	-0.000738955	-0.000664767	-0.00123	-0.00089994
5.53667	-9.43058e-05	-0.01578	-0.00321	-0.00232	-0.00104	-0.000723443	-0.00203	-0.00182	-0.000753676	-0.000651358	-0.0012	-0.000898395
5.54	-9.31957e-05	-0.0158	-0.00321	-0.00232	-0.00105	-0.000739533	-0.00201	-0.00182	-0.00081223	-0.000635895	-0.00117	-0.000894932
5.54333	-9.20503e-05	-0.0158	-0.00321	-0.00232	-0.00105	-0.000754983	-0.00199	-0.00182	-0.000890952	-0.00062437	-0.00115	-0.000887264
5.54667	-9.09121e-05	-0.0158	-0.00321	-0.00233	-0.00105	-0.000771754	-0.00197	-0.00182	-0.0009602	-0.000619845	-0.00115	-0.000874092
5.55	-8.98164e-05	-0.01579	-0.00322	-0.00233	-0.00106	-0.000791817	-0.00195	-0.00183	-0.000999068	-0.000622026	-0.00114	-0.000856666
5.55333	-8.95363e-05	-0.01578	-0.00323	-0.00233	-0.00106	-0.000815794	-0.00195	-0.00184	-0.001	-0.000629011	-0.00115	-0.000837838
5.55667	-9.1163e-05	-0.01578	-0.00323	-0.00233	-0.00107	-0.000842004	-0.00195	-0.00185	-0.000967205	-0.000639076	-0.00115	-0.000820238
5.56	-9.46682e-05	-0.01578	-0.00323	-0.00233	-0.00108	-0.000867568	-0.00195	-0.00186	-0.000905742	-0.000652211	-0.00114	-0.000805182
5.56333	-9.87007e-05	-0.01578	-0.00324	-0.00233	-0.00109	-0.000890367	-0.00195	-0.00186	-0.000828082	-0.000669503	-0.00113	-0.000792822
5.56667	-0.000101822	-0.01577	-0.00323	-0.00233	-0.0011	-0.000909605	-0.00195	-0.00185	-0.000749421	-0.00069018	-0.00111	-0.000783004
5.57	-0.000103156	-0.01576	-0.00323	-0.00233	-0.00112	-0.000925671	-0.00196	-0.00184	-0.000685745	-0.00071042	-0.00109	-0.000774895
5.57333	-0.000102326	-0.01576	-0.00322	-0.00233	-0.00113	-0.00094055	-0.00197	-0.00183	-0.0006526	-0.000725599	-0.00108	-0.000766736
5.57667	-9.96908e-05	-0.01575	-0.00322	-0.00233	-0.00115	-0.00095759	-0.00197	-0.00183	-0.000657006	-0.000732337	-0.00108	-0.000758467
5.58	-9.62247e-05	-0.01575	-0.00321	-0.00233	-0.00116	-0.000979644	-0.00197	-0.00183	-0.000690068	-0.000729402	-0.00108	-0.000753256
5.58333	-9.30758e-05	-0.01577	-0.0032	-0.00233	-0.00118	-0.00101	-0.00197	-0.00183	-0.000732301	-0.00071848	-0.00109	-0.000755182
5.58667	-9.1332e-05	-0.01579	-0.0032	-0.00233	-0.0012	-0.00104	-0.00197	-0.00184	-0.000763246	-0.000702703	-0.00109	-0.000766559
5.59	-9.13326e-05	-0.01581	-0.00321	-0.00232	-0.00122	-0.00107	-0.00197	-0.00184	-0.000772134	-0.000684544	-0.00109	-0.000786516
5.59333	-9.22957e-05	-0.01584	-0.00322	-0.00232	-0.00124	-0.0011	-0.00197	-0.00185	-0.00076548	-0.00066631	-0.00108	-0.000810839
5.59667	-9.32631e-05	-0.01586	-0.00323	-0.00232	-0.00126	-0.00112	-0.00197	-0.00185	-0.000758433	-0.000650711	-0.00106	-0.000834335
5.6	-9.38052e-05	-0.01588	-0.00324	-0.00232	-0.00128	-0.00115	-0.00196	-0.00185	-0.000761812	-0.000640351	-0.00105	-0.000853457
5.60333	-9.36798e-05	-0.01589	-0.00324	-0.00232	-0.00129	-0.00116	-0.00197	-0.00185	-0.000777712	-0.00063648	-0.00104	-0.000866225
5.60667	-9.27493e-05	-0.0159	-0.00323	-0.00232	-0.00131	-0.00118	-0.00197	-0.00185	-0.000798515	-0.00063764	-0.00104	-0.000871659
5.61	-9.13039e-05	-0.01591	-0.00323	-0.00232	-0.00132	-0.0012	-0.00199	-0.00184	-0.000814512	-0.000641254	-0.00104	-0.000870599
5.61333	-8.98501e-05	-0.01592	-0.00323	-0.00232	-0.00132	-0.00122	-0.00199	-0.00183	-0.000825013	-0.000646215	-0.00104	-0.000865752
5.61667	-8.89003e-05	-0.01593	-0.00323	-0.00232	-0.00133	-0.00125	-0.00199	-0.00182	-0.000836494	-0.000652299	-0.00105	-0.000859533
5.62	-8.90749e-05	-0.01594	-0.00322	-0.00232	-0.00133	-0.00128	-0.00197	-0.00181	-0.000850208	-0.000658903	-0.00107	-0.000851967
5.62333	-9.05436e-05	-0.01594	-0.00321	-0.00231	-0.00134	-0.00132	-0.00194	-0.00181	-0.000856524	-0.00066548	-0.00109	-0.000840844
5.62667	-9.24929e-05	-0.01595	-0.0032	-0.00231	-0.00134	-0.00137	-0.00191	-0.0018	-0.00084603	-0.000672233	-0.00113	-0.000824346
5.63	-9.42301e-05	-0.01594	-0.0032	-0.00231	-0.00134	-0.00144	-0.00188	-0.0018	-0.000821048	-0.000679989	-0.00118	-0.000803934
5.63333	-9.64579e-05	-0.01595	-0.0032	-0.00231	-0.00134	-0.00153	-0.00186	-0.00179	-0.000792599	-0.000689126	-0.00122	-0.000784142
5.63667	-0.000100443	-0.01595	-0.0032	-0.00231	-0.00134	-0.00166	-0.00185	-0.00179	-0.000773768	-0.000698923	-0.00126	-0.000770149
5.64	-0.000106284	-0.01596	-0.00321	-0.0023	-0.00134	-0.00186	-0.00186	-0.00179	-0.000775278	-0.000708643	-0.00129	-0.000766024
5.64333	-0.000112492	-0.01598	-0.00322	-0.00229	-0.00134	-0.00215	-0.00188	-0.00178	-0.000802962	-0.000718692	-0.0013	-0.000773315
5.64667	-0.000117126	-0.016	-0.00323	-0.00229	-0.00133	-0.00252	-0.0019	-0.00178	-0.00085711	-0.00073001	-0.00129	-0.000790507
5.65	-0.000119493	-0.01602	-0.00324	-0.00229	-0.00133	-0.0029	-0.00193	-0.00178	-0.000927951	-0.000742329	-0.00127	-0.000814304
5.65333	-0.000120376	-0.01604	-0.00325	-0.0023	-0.00133	-0.00327	-0.00193	-0.00177	-0.0009952	-0.000753119	-0.00126	-0.000840629
5.65667	-0.000120225	-0.01605	-0.00325	-0.00231	-0.00133	-0.00357	-0.00192	-0.00177	-0.00104	-0.000758579	-0.00123	-0.000864789
5.66	-0.00011864	-0.01606	-0.00325	-0.00232	-0.00133	-0.00379	-0.00189	-0.00177	-0.00107	-0.000756735	-0.0012	-0.000882254
5.66333	-0.000116064	-0.01607	-0.00324	-0.00233	-0.00133	-0.00396	-0.00187	-0.00177	-0.00108	-0.000749664	-0.00117	-0.000889774
5.66667	-0.000114011	-0.01607	-0.00323	-0.00233	-0.00133	-0.00408	-0.00185	-0.00177	-0.00108	-0.000741718	-0.00113	-0.000886543
5.67	-0.000113248	-0.01607	-0.00323	-0.00232	-0.00133	-0.00418	-0.00183	-0.00177	-0.00108	-0.000735716	-0.0011	-0.000874634
5.67333	-0.000113007	-0.01607	-0.00323	-0.00231	-0.00133	-0.00429	-0.00182	-0.00176	-0.00109	-0.000731232	-0.00109	-0.000857619
5.67667	-0.000112262	-0.01607	-0.00323	-0.0023	-0.00133	-0.00441	-0.0018	-0.00176	-0.00111	-0.000726553	-0.0011	-0.000838991
5.68	-0.000111101	-0.01606	-0.00323	-0.00229	-0.00134	-0.00455	-0.00178	-0.00176	-0.00113	-0.000721586	-0.00112	-0.000821863
5.68333	-0.000110434	-0.01605	-0.00323	-0.00229	-0.00134	-0.00472	-0.00175	-0.00176	-0.00115	-0.00071756	-0.00113	-0.000809421
5.68667	-0.000111014	-0.01605	-0.00323	-0.00229	-0.00135	-0.00497	-0.00173	-0.00177	-0.00114	-0.00071476	-0.00113	-0.000804262
5.69	-0.000113377	-0.01605	-0.00323	-0.00229	-0.00135	-0.00538	-0.00171	-0.00178	-0.00111	-0.000711653	-0.00109	-0.000805745
5.69333	-0.000117802	-0.01605	-0.00323	-0.00229	-0.00136	-0.00603	-0.0017	-0.00178	-0.00107	-0.000705722	-0.00103	-0.000809656
5.69667	-0.000123789	-0.01605	-0.00323	-0.00229	-0.00137	-0.00691	-0.0017	-0.00178	-0.00104	-0.000694458	-0.000960185	-0.000811642
5.7	-0.000130244	-0.01605	-0.00323	-0.00229	-0.00137	-0.00791	-0.00169	-0.00178	-0.00103	-0.00067607	-0.000899146	-0.000809377
5.70333	-0.000136278	-0.01605	-0.00323	-0.00228	-0.00138	-0.00884	-0.00169	-0.00177	-0.00103	-0.000651646	-0.000871208	-0.000802976
5.70667	-0.000141503	-0.01606	-0.00323	-0.00227	-0.00138	-0.00942	-0.0017	-0.00177	-0.001	-0.000626795	-0.000886874	-0.000794951
5.71	-0.000145697	-0.01607	-0.00323	-0.00227	-0.00138	-0.00937	-0.0017	-0.00176	-0.000949181	-0.000608987	-0.000940127	-0.000788797
5.71333	-0.000148376	-0.01607	-0.00323	-0.00227	-0.00138	-0.0085	-0.00172	-0.00176	-0.000877747	-0.000603798	-0.00102	-0.000787781
5.71667	-0.000148989	-0.01608	-0.00323	-0.00227	-0.00138	-0.0069	-0.00174	-0.00175	-0.000816925	-0.000613526	-0.00109	-0.000793572
5.72	-0.000147721	-0.01609	-0.00323	-0.00227	-0.00138	-0.00492	-0.00177	-0.00175	-0.000781815	-0.000635888	-0.00116	-0.000804353
5.72333	-0.000145717	-0.0161	-0.00322	-0.00227	-0.00138	-0.00297	-0.00182	-0.00174	-0.000769514	-0.00066401	-0.00121	-0.000815789
5.72667	-0.000144113	-0.01611	-0.00321	-0.00227	-0.00138	-0.00137	-0.00185	-0.00174	-0.000773424	-0.000690814	-0.00123	-0.000823853
5.73	-0.000143178	-0.01612	-0.00321	-0.00226	-0.00138	-0.000242903	-0.00189	-0.00173	-0.000787331	-0.00071344	-0.00122	-0.000825785
5.73333	-0.000142465	-0.01613	-0.0032	-0.00225	-0.00138	0.00042224	-0.00191	-0.00173	-0.000800563	-0.000732379	-0.00119	-0.000820923
5.73667	-0.000141249	-0.01613	-0.00319	-0.00225	-0.00138	0.000737743	-0.00193	-0.00173	-0.000801859	-0.000747975	-0.00116	-0.000811509
5.74	-0.000138832	-0.01613	-0.00319	-0.00224	-0.00138	0.000836336	-0.00194	-0.00173	-0.000786352	-0.000759251	-0.00113	-0.000801099
5.74333	-0.000134982	-0.01614	-0.00318	-0.00223	-0.00138	0.000829715	-0.00195	-0.00173	-0.000755489	-0.000764799	-0.00111	-0.000792534
5.74667	-0.000130344	-0.01614	-0.00318	-0.00222	-0.00138	0.0007911	-0.00195	-0.00173	-0.000715056	-0.000763608	-0.0011	-0.000787348
5.75	-0.000126296	-0.01613	-0.00319	-0.00221	-0.00137	0.000757371	-0.00194	-0.00173	-0.000675767	-0.000755506	-0.0011	-0.000785754
5.75333	-0.000124103	-0.01613	-0.00319	-0.00222	-0.00137	0.000740191	-0.00193	-0.00173	-0.000652296	-0.000741664	-0.00112	-0.000786475
5.75667	-0.000124139	-0.01613	-0.00319	-0.00223	-0.00137	0.000738081	-0.00193	-0.0017	-0.000655661	-0.000725144	-0.00113	-0.00078643
5.76	-0.00012578	-0.01613	-0.00319	-0.00224	-0.00138	0.000745099	-0.00192	-0.00163	-0.000683766	-0.000710183	-0.00116	-0.000782202
5.76333	-0.000127695	-0.01613	-0.00319	-0.00226	-0.00138	0.000755345	-0.0019	-0.00153	-0.000722544	-0.000699666	-0.00119	-0.00077333
5.76667	-0.000128259	-0.01615	-0.00319	-0.00227	-0.00138	0.000764965	-0.00189	-0.00142	-0.00075884	-0.000693297	-0.00122	-0.000762992
5.77	-0.000126319	-0.01615	-0.00319	-0.00228	-0.00138	0.000772785	-0.00187	-0.00131	-0.0007894	-0.000688078	-0.00125	-0.000754872
5.77333	-0.000122245	-0.01617	-0.00319	-0.00229	-0.00137	0.000779264	-0.00184	-0.00122	-0.000816987	-0.000680345	-0.00125	-0.000750732
5.77667	-0.000117906	-0.01618	-0.00319	-0.00229	-0.00137	0.000784673	-0.0018	-0.00115	-0.000843216	-0.000668801	-0.00125	-0.000750664
5.78	-0.000115156	-0.01619	-0.00318	-0.00229	-0.00137	0.00078847	-0.00175	-0.0011	-0.000866867	-0.000656529	-0.00126	-0.000753965
5.78333	-0.000114629	-0.01619	-0.00318	-0.00229	-0.00137	0.000789889	-0.00171	-0.00107	-0.000889069	-0.000649514	-0.00127	-0.000759306
5.78667	-0.000115982	-0.01619	-0.00317	-0.00229	-0.00137	0.000788676	-0.00169	-0.00105	-0.000915319	-0.000652421	-0.00129	-0.000764622
5.79	-0.000118401	-0.01619	-0.00316	-0.00229	-0.00137	0.000785544	-0.0017	-0.00104	-0.000947609	-0.000664832	-0.00131	-0.000767608
5.79333	-0.00012065	-0.01619	-0.00316	-0.00228	-0.00137	0.000781788	-0.00173	-0.00105	-0.00098092	-0.000680692	-0.00131	-0.000767073
5.79667	-0.000121597	-0.01619	-0.00315	-0.00228	-0.00137	0.000778212	-0.00179	-0.00105	-0.00101	-0.00069197	-0.0013	-0.000764038
5.8	-0.000121161	-0.01618	-0.00315	-0.00228	-0.00137	0.000774758	-0.00186	-0.00106	-0.00103	-0.000693796	-0.00127	-0.000760751
5.80333	-0.000120193	-0.01618	-0.00315	-0.00228	-0.00137	0.000771182	-0.00192	-0.00108	-0.00103	-0.000687008	-0.00124	-0.000758917
5.80667	-0.000119282	-0.01617	-0.00314	-0.00227	-0.00137	0.000767663	-0.00195	-0.00109	-0.00102	-0.000677278	-0.0012	-0.000759805
5.81	-0.000118074	-0.01617	-0.00314	-0.00227	-0.00137	0.000764957	-0.00195	-0.0011	-0.00099924	-0.000672267	-0.00118	-0.0007649
5.81333	-0.000115599	-0.01618	-0.00314	-0.00227	-0.00137	0.000763986	-0.00194	-0.0011	-0.000961482	-0.000677811	-0.00116	-0.000774762
5.81667	-0.000111269	-0.01618	-0.00314	-0.00227	-0.00137	0.000764824	-0.00192	-0.00109	-0.00091012	-0.000695584	-0.00115	-0.000787778
5.82	-0.00010596	-0.01619	-0.00314	-0.00227	-0.00137	0.000766458	-0.0019	-0.00108	-0.000853607	-0.000723095	-0.00114	-0.000801013
5.82333	-0.000101719	-0.0162	-0.00314	-0.00227	-0.00137	0.000768014	-0.00189	-0.00107	-0.000801645	-0.000754058	-0.00115	-0.000811268
5.82667	-9.98748e-05	-0.01621	-0.00315	-0.00225	-0.00136	0.000769544	-0.00188	-0.00106	-0.000759309	-0.000779987	-0.00116	-0.000814703
5.83	-0.000100018	-0.01621	-0.00315	-0.00225	-0.00136	0.000771064	-0.00187	-0.00106	-0.00072804	-0.000794733	-0.00118	-0.000807651
5.83333	-0.00010129	-0.01621	-0.00316	-0.00225	-0.00136	0.000771277	-0.00186	-0.00106	-0.000705796	-0.000798188	-0.00119	-0.000790179
5.83667	-0.000103856	-0.01621	-0.00315	-0.00225	-0.00136	0.000767964	-0.00186	-0.00108	-0.000687503	-0.000795114	-0.00119	-0.000768444
5.84	-0.000108194	-0.01621	-0.00315	-0.00225	-0.00136	0.000759724	-0.00187	-0.00109	-0.000670479	-0.000791058	-0.00117	-0.000751511
5.84333	-0.000113512	-0.01621	-0.00314	-0.00225	-0.00136	0.000747252	-0.00188	-0.00109	-0.00065513	-0.000789502	-0.00114	-0.000745338
5.84667	-0.000117837	-0.01621	-0.00314	-0.00225	-0.00137	0.000733235	-0.0019	-0.0011	-0.000640044	-0.000791816	-0.00112	-0.000749822
5.85	-0.000119592	-0.01621	-0.00314	-0.00225	-0.00137	0.000721089	-0.00192	-0.00111	-0.000623992	-0.00079821	-0.00112	-0.000760136
5.85333	-0.000118624	-0.01622	-0.00314	-0.00225	-0.00138	0.000713245	-0.00194	-0.00111	-0.000610698	-0.000806964	-0.00112	-0.000770608
5.85667	-0.00011593	-0.01623	-0.00314	-0.00225	-0.00138	0.000710208	-0.00196	-0.00112	-0.000605423	-0.000813225	-0.00113	-0.000778658
5.86	-0.000112947	-0.01624	-0.00314	-0.00224	-0.00138	0.000710653	-0.00196	-0.00113	-0.000608753	-0.000810736	-0.00113	-0.000785011
5.86333	-0.000110878	-0.01625	-0.00313	-0.00223	-0.00139	0.000712247	-0.00194	-0.00114	-0.000616028	-0.000796119	-0.00114	-0.000789821
5.86667	-0.000110209	-0.01625	-0.00313	-0.00223	-0.00139	0.000712856	-0.00192	-0.00115	-0.000621109	-0.000771743	-0.00115	-0.00079104
5.87	-0.000111143	-0.01625	-0.00312	-0.00223	-0.00139	0.000711265	-0.0019	-0.00115	-0.000618151	-0.000744437	-0.00118	-0.0007878
5.87333	-0.000114179	-0.01626	-0.00312	-0.00223	-0.00139	0.000706936	-0.00188	-0.00114	-0.00060121	-0.000721039	-0.00122	-0.000782301
5.87667	-0.000119595	-0.01626	-0.00311	-0.00223	-0.0014	0.000699622	-0.00187	-0.00114	-0.000568286	-0.00070441	-0.00128	-0.00077718
5.88	-0.000126863	-0.01627	-0.0031	-0.00223	-0.0014	0.000689617	-0.00185	-0.00114	-0.000528535	-0.000692935	-0.00135	-0.000773204
5.88333	-0.000134785	-0.01628	-0.00309	-0.00223	-0.0014	0.000678609	-0.00183	-0.00114	-0.000502768	-0.000683002	-0.0014	-0.000770136
5.88667	-0.000141715	-0.01628	-0.00308	-0.00224	-0.0014	0.000669748	-0.00181	-0.00115	-0.000511718	-0.000671755	-0.00143	-0.000768614
5.89	-0.000146249	-0.01628	-0.00308	-0.00225	-0.0014	0.000666	-0.00179	-0.00115	-0.000559798	-0.000658553	-0.00145	-0.000769952
5.89333	-0.000148326	-0.01628	-0.00308	-0.00225	-0.0014	0.000668044	-0.00179	-0.00115	-0.000629066	-0.000645178	-0.00145	-0.000773591
5.89667	-0.000149232	-0.01627	-0.00309	-0.00225	-0.0014	0.000673676	-0.0018	-0.00115	-0.000690606	-0.000634798	-0.00144	-0.000776093
5.9	-0.000150081	-0.01627	-0.00309	-0.00225	-0.0014	0.000679419	-0.00181	-0.00115	-0.000725288	-0.000629535	-0.00143	-0.000774957
5.90333	-0.000150624	-0.01627	-0.0031	-0.00225	-0.0014	0.000682727	-0.00184	-0.00114	-0.000734562	-0.000628913	-0.00142	-0.000772492
5.90667	-0.00015005	-0.01627	-0.00309	-0.00225	-0.0014	0.000682637	-0.00186	-0.00114	-0.000732487	-0.000631807	-0.0014	-0.000772904
5.91	-0.000148522	-0.01628	-0.00309	-0.00225	-0.0014	0.000679009	-0.00186	-0.00114	-0.000731439	-0.000638647	-0.00139	-0.000776795
5.91333	-0.000147231	-0.01629	-0.00308	-0.00226	-0.0014	0.000671606	-0.00185	-0.00114	-0.000735569	-0.000649296	-0.00138	-0.000780797
5.91667	-0.000147112	-0.01631	-0.00308	-0.00226	-0.00141	0.000659891	-0.00183	-0.00114	-0.000743037	-0.000660445	-0.00138	-0.000781456
5.92	-0.000148009	-0.01634	-0.00308	-0.00225	-0.00141	0.000643703	-0.00181	-0.00114	-0.000752173	-0.000667235	-0.00137	-0.000778807
5.92333	-0.000149194	-0.01635	-0.00308	-0.00225	-0.00142	0.00062401	-0.0018	-0.00114	-0.000765129	-0.000666601	-0.00135	-0.000776416
5.92667	-0.00015011	-0.01635	-0.00308	-0.00225	-0.00143	0.000602978	-0.00181	-0.00114	-0.000784318	-0.000659228	-0.00133	-0.000777629
5.93	-0.0001502	-0.01636	-0.00308	-0.00225	-0.00143	0.000583346	-0.00183	-0.00114	-0.000804162	-0.000648555	-0.00131	-0.000782291
5.93333	-0.000149022	-0.01636	-0.00308	-0.00225	-0.00144	0.00056722	-0.00185	-0.00114	-0.000812678	-0.000637982	-0.00128	-0.00078783
5.93667	-0.000147106	-0.01636	-0.00309	-0.00225	-0.00144	0.000555001	-0.00188	-0.00115	-0.000807617	-0.000629941	-0.00127	-0.000792441
5.94	-0.000145807	-0.01635	-0.00309	-0.00225	-0.00144	0.000545468	-0.0019	-0.00115	-0.000802252	-0.000626046	-0.00126	-0.000796347
5.94333	-0.000146159	-0.01635	-0.0031	-0.00224	-0.00144	0.000536865	-0.00193	-0.00115	-0.000811306	-0.00062671	-0.00126	-0.000800998
5.94667	-0.000148155	-0.01635	-0.0031	-0.00224	-0.00144	0.000527587	-0.00195	-0.00115	-0.000841189	-0.000632297	-0.00125	-0.000807548
5.95	-0.000150907	-0.01635	-0.00311	-0.00224	-0.00144	0.000516252	-0.00197	-0.00115	-0.000891531	-0.000644135	-0.00124	-0.000815724
5.95333	-0.000153323	-0.01635	-0.00312	-0.00224	-0.00144	0.000502368	-0.00198	-0.00115	-0.000955187	-0.000662061	-0.00124	-0.000824236
5.95667	-0.000154739	-0.01635	-0.00312	-0.00225	-0.00144	0.000487195	-0.00198	-0.00115	-0.00102	-0.000682149	-0.00124	-0.000831945
5.96	-0.000155181	-0.01635	-0.00312	-0.00225	-0.00144	0.000473121	-0.00198	-0.00116	-0.00107	-0.000699015	-0.00125	-0.000838008
5.96333	-0.000155008	-0.01635	-0.00311	-0.00225	-0.00144	0.000462099	-0.00199	-0.00115	-0.00109	-0.000710093	-0.00126	-0.000841319
5.96667	-0.000154179	-0.01636	-0.0031	-0.00226	-0.00143	0.000454802	-0.002	-0.00115	-0.0011	-0.000717034	-0.00127	-0.000841274
5.97	-0.000152507	-0.01636	-0.00309	-0.00227	-0.00143	0.000450441	-0.00201	-0.00115	-0.0011	-0.000723041	-0.00127	-0.000839332
5.97333	-0.000150578	-0.01637	-0.00308	-0.00227	-0.00144	0.000446862	-0.002	-0.00114	-0.00109	-0.000729063	-0.00127	-0.000837844
5.97667	-0.000149738	-0.01638	-0.00308	-0.00228	-0.00144	0.000441405	-0.00198	-0.00114	-0.00108	-0.000732656	-0.00126	-0.000837352
5.98	-0.000151113	-0.0164	-0.00308	-0.00228	-0.00144	0.000432567	-0.00196	-0.00114	-0.00104	-0.0007307	-0.00126	-0.000836852
5.98333	-0.000154752	-0.01641	-0.00308	-0.00228	-0.00145	0.000420887	-0.00194	-0.00114	-0.000980492	-0.000722283	-0.00126	-0.000835426
5.98667	-0.000159726	-0.01642	-0.00309	-0.00229	-0.00145	0.000408187	-0.00194	-0.00115	-0.000922773	-0.000708595	-0.00127	-0.000831651
5.99	-0.000164663	-0.01643	-0.00309	-0.00229	-0.00145	0.000396646	-0.00193	-0.00115	-0.000884332	-0.000692022	-0.00126	-0.000823002
5.99333	-0.00016823	-0.01644	-0.00309	-0.00229	-0.00145	0.000388275	-0.00194	-0.00116	-0.000876396	-0.000676206	-0.00125	-0.000807976
5.99667	-0.000169707	-0.01644	-0.00309	-0.00229	-0.00145	0.000384307	-0.00194	-0.00116	-0.000896095	-0.000664953	-0.00124	-0.00078893
6	-0.000169082	-0.01644	-0.00309	-0.00229	-0.00145	0.000385013	-0.00195	-0.00117	-0.000926138	-0.000660045	-0.00123	-0.000772037
6.00333	-0.000166597	-0.01643	-0.00308	-0.00228	-0.00144	0.000389792	-0.00196	-0.00118	-0.000948181	-0.000661159	-0.00123	-0.000763752
6.00667	-0.000162789	-0.01642	-0.00307	-0.00227	-0.00144	0.000396875	-0.00197	-0.00119	-0.000959483	-0.000667617	-0.00124	-0.000766525
6.01	-0.00015867	-0.01642	-0.00306	-0.00227	-0.00144	0.000403469	-0.00197	-0.00119	-0.000970853	-0.000678946	-0.00126	-0.000777628
6.01333	-0.000155119	-0.01642	-0.00305	-0.00226	-0.00144	0.000406846	-0.00198	-0.0012	-0.000984078	-0.000694427	-0.00131	-0.000792303
6.01667	-0.000152401	-0.01643	-0.00304	-0.00225	-0.00144	0.000405633	-0.002	-0.00121	-0.000983354	-0.000713107	-0.00136	-0.000806952
6.02	-0.000150652	-0.01645	-0.00303	-0.00225	-0.00144	0.000400468	-0.00203	-0.00122	-0.000956538	-0.000733507	-0.00141	-0.000819462
6.02333	-0.000150225	-0.01645	-0.00303	-0.00223	-0.00145	0.000393573	-0.00207	-0.00122	-0.000910458	-0.000752795	-0.00143	-0.000829253
6.02667	-0.000151339	-0.01647	-0.00303	-0.00223	-0.00145	0.000387473	-0.00212	-0.00122	-0.000860454	-0.000767066	-0.00143	-0.000837066
6.03	-0.000153688	-0.01648	-0.00304	-0.00222	-0.00146	0.000383753	-0.00217	-0.00122	-0.000816608	-0.000773858	-0.00139	-0.000843017
6.03333	-0.000156343	-0.01648	-0.00305	-0.00221	-0.00146	0.00038263	-0.00222	-0.00122	-0.000784663	-0.000774408	-0.00133	-0.000846007
6.03667	-0.000158072	-0.01648	-0.00306	-0.00221	-0.00147	0.000383141	-0.00225	-0.00122	-0.000771493	-0.000771923	-0.00127	-0.000845548
6.04	-0.000157982	-0.01648	-0.00306	-0.00221	-0.00147	0.000383703	-0.00226	-0.00122	-0.000779636	-0.000768103	-0.00124	-0.000842194
6.04333	-0.000155966	-0.01649	-0.00307	-0.0022	-0.00147	0.000383163	-0.00225	-0.00122	-0.000799839	-0.000762712	-0.00125	-0.000836614
6.04667	-0.000152592	-0.0165	-0.00308	-0.00221	-0.00147	0.000381531	-0.00222	-0.00123	-0.000816332	-0.000755433	-0.00128	-0.000830046
6.05	-0.000148884	-0.0165	-0.00308	-0.00221	-0.00147	0.000379412	-0.00217	-0.00123	-0.000819366	-0.000746956	-0.00132	-0.000824668
6.05333	-0.000146188	-0.0165	-0.00308	-0.00221	-0.00147	0.000377022	-0.00212	-0.00123	-0.000810913	-0.000738169	-0.00135	-0.000822553
6.05667	-0.0001456	-0.0165	-0.00308	-0.00221	-0.00147	0.000374245	-0.00208	-0.00123	-0.000801052	-0.000728777	-0.00136	-0.000824813
6.06	-0.000146984	-0.0165	-0.00307	-0.00221	-0.00147	0.000371154	-0.00204	-0.00123	-0.000800211	-0.000717339	-0.00135	-0.000831215
6.06333	-0.000148845	-0.01649	-0.00306	-0.0022	-0.00147	0.000367938	-0.00201	-0.00122	-0.000809009	-0.000702733	-0.00135	-0.000839997
6.06667	-0.000149583	-0.01649	-0.00304	-0.0022	-0.00147	0.000364474	-0.00201	-0.00121	-0.000816511	-0.000685917	-0.00136	-0.0008485
6.07	-0.000148862	-0.01648	-0.00303	-0.00219	-0.00147	0.000360254	-0.00203	-0.00121	-0.000813457	-0.000670572	-0.00138	-0.000854637
6.07333	-0.000147586	-0.01647	-0.00302	-0.00219	-0.00147	0.000354938	-0.00206	-0.00122	-0.000803583	-0.000661538	-0.00141	-0.000858267
6.07667	-0.000146875	-0.01646	-0.00302	-0.00219	-0.00148	0.00034891	-0.00209	-0.00123	-0.000801259	-0.000661948	-0.00142	-0.000860302
6.08	-0.000147302	-0.01646	-0.00303	-0.00219	-0.00148	0.0003428	-0.0021	-0.00124	-0.000821055	-0.000671317	-0.00142	-0.000860337
6.08333	-0.000148922	-0.01645	-0.00303	-0.00219	-0.00148	0.000336396	-0.00209	-0.00126	-0.00086404	-0.000685662	-0.00139	-0.000857288
6.08667	-0.00015174	-0.01645	-0.00304	-0.00219	-0.00148	0.000328895	-0.00208	-0.00127	-0.000914912	-0.000699856	-0.00136	-0.000852269
6.09	-0.000155677	-0.01645	-0.00305	-0.00219	-0.00148	0.000320525	-0.00207	-0.00128	-0.000957669	-0.000711528	-0.00133	-0.000848454
6.09333	-0.000160109	-0.01646	-0.00305	-0.00218	-0.00148	0.000312886	-0.00208	-0.00128	-0.000989821	-0.000723114	-0.0013	-0.000847959
6.09667	-0.000164076	-0.01647	-0.00305	-0.00217	-0.00148	0.000307533	-0.0021	-0.00128	-0.00102	-0.000738843	-0.00128	-0.000849951
6.1	-0.000167046	-0.01649	-0.00305	-0.00217	-0.00148	0.000304936	-0.00213	-0.00128	-0.00106	-0.000759449	-0.00128	-0.000851339
6.10333	-0.000169258	-0.01651	-0.00305	-0.00216	-0.00148	0.000304752	-0.00214	-0.00128	-0.00112	-0.000780306	-0.00128	-0.000848878
6.10667	-0.000171161	-0.01653	-0.00304	-0.00215	-0.00148	0.00030652	-0.00214	-0.00127	-0.00118	-0.000794148	-0.00129	-0.000841214
6.11	-0.00017234	-0.01654	-0.00304	-0.00214	-0.00148	0.000309739	-0.00213	-0.00127	-0.00123	-0.000795387	-0.00131	-0.000830086
6.11333	-0.000171217	-0.01655	-0.00304	-0.00213	-0.00148	0.000313477	-0.00213	-0.00127	-0.00126	-0.00078354	-0.00134	-0.000819654
6.11667	-0.000166683	-0.01656	-0.00305	-0.00212	-0.00148	0.000316587	-0.00212	-0.00126	-0.00127	-0.000763999	-0.00137	-0.000812952
6.12	-0.000160049	-0.01657	-0.00306	-0.00211	-0.00149	0.000318315	-0.00213	-0.00126	-0.00125	-0.000745101	-0.0014	-0.00080879
6.12333	-0.000154323	-0.01658	-0.00308	-0.00209	-0.00149	0.000318451	-0.00215	-0.00126	-0.00122	-0.000733937	-0.00142	-0.000803981
6.12667	-0.000151462	-0.01659	-0.00309	-0.00209	-0.0015	0.000317188	-0.00217	-0.00127	-0.00118	-0.000733954	-0.00145	-0.000797916
6.13	-0.000151041	-0.01659	-0.0031	-0.00209	-0.0015	0.00031509	-0.00218	-0.00128	-0.00113	-0.000744523	-0.00147	-0.000792877
6.13333	-0.000151319	-0.01659	-0.0031	-0.00209	-0.0015	0.000313189	-0.00217	-0.00129	-0.0011	-0.000761316	-0.0015	-0.00079118
6.13667	-0.00015109	-0.01659	-0.0031	-0.0021	-0.0015	0.000312736	-0.00215	-0.00129	-0.00111	-0.000777505	-0.00152	-0.000793932
6.14	-0.000150429	-0.01659	-0.00309	-0.0021	-0.00151	0.000314192	-0.00212	-0.00129	-0.00116	-0.000787362	-0.00153	-0.000801236
6.14333	-0.000149714	-0.01659	-0.00308	-0.00211	-0.00151	0.000316842	-0.00209	-0.00128	-0.00123	-0.000789611	-0.00153	-0.000812159
6.14667	-0.000148604	-0.0166	-0.00307	-0.00211	-0.00151	0.000319928	-0.00207	-0.00128	-0.00128	-0.000786226	-0.00151	-0.000824762
6.15	-0.000146328	-0.0166	-0.00307	-0.00211	-0.00152	0.000323412	-0.00206	-0.00129	-0.0013	-0.000779734	-0.00149	-0.000836661
6.15333	-0.000142411	-0.01661	-0.00308	-0.00211	-0.00152	0.0003274	-0.00204	-0.0013	-0.0013	-0.000773035	-0.00146	-0.000845886
6.15667	-0.000137343	-0.01662	-0.00308	-0.00211	-0.00153	0.000331538	-0.00202	-0.00131	-0.00127	-0.000769268	-0.00143	-0.000851698
6.16	-0.000133055	-0.01663	-0.00309	-0.00211	-0.00153	0.000335072	-0.00201	-0.00132	-0.00124	-0.000769792	-0.0014	-0.000854777
6.16333	-0.000131943	-0.01663	-0.0031	-0.00211	-0.00154	0.000337391	-0.00202	-0.00133	-0.0012	-0.000772902	-0.00137	-0.00085701
6.16667	-0.000134764	-0.01663	-0.0031	-0.00211	-0.00154	0.000338708	-0.00204	-0.00133	-0.00116	-0.000775557	-0.00135	-0.000860256
6.17	-0.000139886	-0.01664	-0.00311	-0.00211	-0.00155	0.0003398	-0.00206	-0.00133	-0.00113	-0.000776297	-0.00136	-0.000864342
6.17333	-0.000144775	-0.01665	-0.00311	-0.00211	-0.00155	0.000340934	-0.0021	-0.00133	-0.00112	-0.000776138	-0.00136	-0.000867198
6.17667	-0.000148101	-0.01666	-0.0031	-0.00211	-0.00156	0.000341851	-0.00212	-0.00134	-0.00114	-0.000776736	-0.00137	-0.000867102
6.18	-0.000150451	-0.01667	-0.0031	-0.00211	-0.00156	0.000342653	-0.00214	-0.00135	-0.00119	-0.000778205	-0.00138	-0.000864105
6.18333	-0.000153321	-0.01668	-0.00309	-0.00212	-0.00156	0.000343613	-0.00215	-0.00137	-0.00125	-0.000779715	-0.00138	-0.000859987
6.18667	-0.000157866	-0.01669	-0.00308	-0.00213	-0.00156	0.000344465	-0.00215	-0.00138	-0.00129	-0.000781318	-0.0014	-0.000857263
6.19	-0.00016444	-0.01668	-0.00308	-0.00213	-0.00156	0.000344609	-0.00215	-0.00139	-0.00131	-0.000783535	-0.00143	-0.000857418
6.19333	-0.000172239	-0.01668	-0.00308	-0.00213	-0.00156	0.000343541	-0.00215	-0.0014	-0.00129	-0.000786823	-0.00147	-0.000859426
6.19667	-0.000179298	-0.01668	-0.00308	-0.00213	-0.00157	0.000341073	-0.00216	-0.00139	-0.00125	-0.00079229	-0.00152	-0.000860324
6.2	-0.000184128	-0.01669	-0.00308	-0.00213	-0.00157	0.000337778	-0.00217	-0.00139	-0.0012	-0.000800579	-0.00156	-0.000858165
6.20333	-0.00018702	-0.0167	-0.00308	-0.00212	-0.00157	0.00033491	-0.00217	-0.0014	-0.00115	-0.000809328	-0.00158	-0.000854058
6.20667	-0.000188899	-0.01671	-0.00308	-0.00211	-0.00157	0.000333282	-0.00217	-0.0014	-0.00113	-0.000814015	-0.00159	-0.000850487
6.21	-0.000189954	-0.01672	-0.00308	-0.00211	-0.00158	0.000332428	-0.00217	-0.0014	-0.00113	-0.000812137	-0.00159	-0.000848407
6.21333	-0.000189983	-0.01674	-0.00308	-0.0021	-0.00158	0.000331393	-0.00218	-0.0014	-0.00114	-0.000805781	-0.00159	-0.000846941
6.21667	-0.000189267	-0.01676	-0.00308	-0.0021	-0.00158	0.000330158	-0.00221	-0.00141	-0.00115	-0.000800509	-0.00158	-0.00084575
6.22	-0.000188567	-0.01678	-0.00308	-0.0021	-0.00157	0.000329445	-0.00225	-0.00141	-0.00116	-0.000800837	-0.00157	-0.000846257
6.22333	-0.00018858	-0.01679	-0.00309	-0.00211	-0.00157	0.00032934	-0.00228	-0.00141	-0.00118	-0.000805818	-0.00157	-0.000849534
6.22667	-0.000189611	-0.01679	-0.00309	-0.00211	-0.00157	0.000328978	-0.00229	-0.00141	-0.0012	-0.00081062	-0.00156	-0.000854395
6.23	-0.000191579	-0.01678	-0.0031	-0.00211	-0.00157	0.0003274	-0.00229	-0.00141	-0.00122	-0.000811869	-0.00155	-0.000858582
6.23333	-0.000194071	-0.01677	-0.0031	-0.00211	-0.00157	0.000324302	-0.00228	-0.00141	-0.00123	-0.000809752	-0.00152	-0.000860949
6.23667	-0.000196401	-0.01676	-0.00311	-0.00211	-0.00157	0.000320277	-0.00226	-0.00141	-0.00123	-0.000806338	-0.00149	-0.000861956
6.24	-0.000198127	-0.01676	-0.00312	-0.0021	-0.00157	0.000316364	-0.00224	-0.00142	-0.00122	-0.000803464	-0.00147	-0.000862802
6.24333	-0.000199695	-0.01677	-0.00312	-0.00209	-0.00157	0.000313192	-0.00221	-0.00143	-0.0012	-0.000801928	-0.00147	-0.000864399
6.24667	-0.000201906	-0.01677	-0.00312	-0.00209	-0.00157	0.000310822	-0.00219	-0.00144	-0.00117	-0.000801584	-0.00147	-0.00086672
6.25	-0.000204372	-0.01678	-0.00313	-0.00208	-0.00157	0.000309125	-0.00217	-0.00144	-0.00115	-0.000801405	-0.00148	-0.000868918
6.25333	-0.000205323	-0.01678	-0.00313	-0.00208	-0.00157	0.000307835	-0.00215	-0.00144	-0.00115	-0.000800209	-0.00148	-0.000870821
6.25667	-0.000203366	-0.01677	-0.00313	-0.00208	-0.00157	0.000306502	-0.00213	-0.00144	-0.00117	-0.000797716	-0.00147	-0.000873995
6.26	-0.000198889	-0.01676	-0.00312	-0.00208	-0.00157	0.000304786	-0.00212	-0.00144	-0.0012	-0.000794289	-0.00144	-0.00087965
6.26333	-0.000193797	-0.01675	-0.00312	-0.00209	-0.00157	0.000302951	-0.00211	-0.00144	-0.00126	-0.000790814	-0.0014	-0.000886741
6.26667	-0.000190163	-0.01675	-0.00311	-0.00209	-0.00157	0.000301685	-0.00211	-0.00144	-0.00134	-0.000788941	-0.00137	-0.000893481
6.27	-0.000188764	-0.01675	-0.00311	-0.00209	-0.00158	0.000301165	-0.0021	-0.00144	-0.00143	-0.000789831	-0.00135	-0.000898065
6.27333	-0.000188813	-0.01677	-0.00311	-0.00209	-0.00158	0.000300885	-0.00209	-0.00144	-0.00153	-0.000793258	-0.00135	-0.000897671
6.27667	-0.000189057	-0.01678	-0.00312	-0.00209	-0.00159	0.000300545	-0.00208	-0.00144	-0.00162	-0.000797934	-0.00137	-0.000890554
6.28	-0.000189061	-0.0168	-0.00312	-0.00209	-0.00159	0.000300331	-0.00207	-0.00144	-0.00166	-0.00080097	-0.00139	-0.000879479
6.28333	-0.000189517	-0.01681	-0.00312	-0.00209	-0.00159	0.000300224	-0.00207	-0.00145	-0.00165	-0.000799072	-0.00141	-0.000870267
6.28667	-0.00019107	-0.01683	-0.00312	-0.00209	-0.00159	0.000299884	-0.00207	-0.00146	-0.00158	-0.000792479	-0.00142	-0.000866392
6.29	-0.000192899	-0.01683	-0.00311	-0.00209	-0.00159	0.000299335	-0.00208	-0.00147	-0.00149	-0.000785684	-0.00143	-0.000866971
6.29333	-0.000193079	-0.01684	-0.00309	-0.0021	-0.00158	0.000299001	-0.0021	-0.00148	-0.00138	-0.000783538	-0.00143	-0.000869737
6.29667	-0.000190396	-0.01684	-0.00308	-0.0021	-0.00158	0.000299231	-0.00212	-0.00149	-0.00128	-0.000787943	-0.00144	-0.00087265
6.3	-0.000185459	-0.01685	-0.00307	-0.0021	-0.00158	0.000300471	-0.00214	-0.00149	-0.0012	-0.000797588	-0.00145	-0.000873458
6.30333	-0.000180205	-0.01685	-0.00306	-0.00209	-0.00158	0.000303283	-0.00216	-0.00148	-0.00114	-0.000809797	-0.00146	-0.000871687
6.30667	-0.000176759	-0.01686	-0.00306	-0.00209	-0.00158	0.000307483	-0.00219	-0.00148	-0.00109	-0.000822777	-0.00149	-0.000870375
6.31	-0.000176487	-0.01687	-0.00306	-0.00209	-0.00158	0.000311893	-0.0022	-0.00147	-0.00105	-0.000835982	-0.00152	-0.00087356
6.31333	-0.000179395	-0.01689	-0.00305	-0.00208	-0.00159	0.000315544	-0.0022	-0.00147	-0.00103	-0.000848633	-0.00154	-0.00088253
6.31667	-0.000184291	-0.01691	-0.00305	-0.00207	-0.00159	0.000318449	-0.00217	-0.00148	-0.00103	-0.000859069	-0.00155	-0.000895097
6.32	-0.000189851	-0.01692	-0.00305	-0.00207	-0.00159	0.00032074	-0.00214	-0.00149	-0.00105	-0.000865674	-0.00154	-0.000907763
6.32333	-0.000195349	-0.01694	-0.00306	-0.00207	-0.00159	0.000321728	-0.00209	-0.0015	-0.00108	-0.000867476	-0.00153	-0.00091726
6.32667	-0.000200206	-0.01694	-0.00307	-0.00207	-0.00159	0.000320368	-0.00203	-0.00151	-0.00113	-0.000864161	-0.00152	-0.000920369
6.33	-0.000203513	-0.01694	-0.00307	-0.00208	-0.00159	0.000316367	-0.00196	-0.00152	-0.00116	-0.000856238	-0.00151	-0.000914371
6.33333	-0.000204485	-0.01694	-0.00308	-0.00209	-0.00159	0.000310578	-0.00189	-0.00153	-0.00118	-0.000844672	-0.00151	-0.000899453
6.33667	-0.000203035	-0.01693	-0.00308	-0.00209	-0.00159	0.000304483	-0.00184	-0.00154	-0.00118	-0.000830692	-0.00149	-0.00088043
6.34	-0.000199735	-0.01692	-0.00308	-0.0021	-0.00159	0.000299387	-0.0018	-0.00154	-0.00118	-0.000816161	-0.00147	-0.000863948
6.34333	-0.000195536	-0.01692	-0.00308	-0.00211	-0.00159	0.000296068	-0.00178	-0.00155	-0.00118	-0.000803405	-0.00144	-0.000853661
6.34667	-0.000191461	-0.01691	-0.00308	-0.00211	-0.00158	0.000294981	-0.00176	-0.00156	-0.00119	-0.000794349	-0.00141	-0.00084895
6.35	-0.000188266	-0.01691	-0.00308	-0.00211	-0.00158	0.000296422	-0.00174	-0.00158	-0.00122	-0.000789333	-0.00139	-0.000846663
6.35333	-0.000186325	-0.01692	-0.00308	-0.00212	-0.00158	0.000300267	-0.00172	-0.0016	-0.00126	-0.000786015	-0.00138	-0.00084362
6.35667	-0.000185822	-0.01694	-0.00308	-0.00212	-0.00157	0.000305431	-0.0017	-0.00162	-0.00132	-0.000780099	-0.00138	-0.000839226
6.36	-0.000186819	-0.01695	-0.00307	-0.00213	-0.00157	0.00030984	-0.0017	-0.00164	-0.00139	-0.000767903	-0.00139	-0.000835647
6.36333	-0.000189145	-0.01698	-0.00306	-0.00213	-0.00158	0.000311729	-0.00172	-0.00165	-0.00145	-0.000748297	-0.00141	-0.000835343
6.36667	-0.000192591	-0.01701	-0.00304	-0.00212	-0.00158	0.000311167	-0.00176	-0.00165	-0.00147	-0.000723352	-0.00144	-0.000839845
6.37	-0.000197063	-0.01703	-0.00303	-0.00212	-0.00159	0.000309974	-0.00182	-0.00165	-0.00144	-0.000698643	-0.00148	-0.000850345
6.37333	-0.00020204	-0.01704	-0.00301	-0.00212	-0.00159	0.000310324	-0.00187	-0.00166	-0.00136	-0.000681537	-0.00151	-0.000867083
6.37667	-0.00020624	-0.01704	-0.003	-0.00212	-0.00159	0.000313449	-0.00191	-0.00167	-0.00126	-0.000676933	-0.00152	-0.000888163
6.38	-0.000208197	-0.01704	-0.00299	-0.00211	-0.0016	0.00031988	-0.00194	-0.00169	-0.00115	-0.000684145	-0.00152	-0.000910076
6.38333	-0.000206917	-0.01704	-0.00299	-0.00211	-0.0016	0.000331774	-0.00193	-0.00172	-0.00107	-0.000698173	-0.0015	-0.000928895
6.38667	-0.000202325	-0.01704	-0.003	-0.0021	-0.0016	0.000353644	-0.00191	-0.00175	-0.00101	-0.000714224	-0.00147	-0.00094109
6.39	-0.000195789	-0.01704	-0.003	-0.0021	-0.0016	0.000388584	-0.00186	-0.00179	-0.000973618	-0.000730394	-0.00143	-0.000944187
6.39333	-0.000189972	-0.01705	-0.00301	-0.0021	-0.0016	0.000434363	-0.00181	-0.00182	-0.00094976	-0.000746154	-0.00139	-0.000937964
6.39667	-0.000187565	-0.01705	-0.00301	-0.00211	-0.0016	0.000484001	-0.00177	-0.00184	-0.000932385	-0.000760088	-0.00137	-0.000925881
6.4	-0.00018968	-0.01705	-0.00301	-0.00211	-0.0016	0.000529316	-0.00174	-0.00186	-0.000920042	-0.000769634	-0.00136	-0.000914252
6.40333	-0.000194968	-0.01706	-0.00302	-0.00211	-0.00161	0.000564293	-0.00173	-0.00187	-0.000918146	-0.000772669	-0.00136	-0.000908192
6.40667	-0.000200672	-0.01707	-0.00302	-0.00211	-0.00161	0.000586989	-0.00173	-0.00188	-0.000931212	-0.000769583	-0.00136	-0.000908261
6.41	-0.000204866	-0.01707	-0.00303	-0.00211	-0.00162	0.000599457	-0.00173	-0.00188	-0.000958145	-0.000763303	-0.00136	-0.000911726
6.41333	-0.000207443	-0.01707	-0.00303	-0.0021	-0.00162	0.00060555	-0.00175	-0.00188	-0.000994	-0.000756616	-0.00136	-0.000916666
6.41667	-0.000209362	-0.01706	-0.00303	-0.0021	-0.00162	0.000608493	-0.00175	-0.00188	-0.00103	-0.000750764	-0.00138	-0.000923251
6.42	-0.000211209	-0.01706	-0.00303	-0.0021	-0.00162	0.000610247	-0.00173	-0.00186	-0.00107	-0.000746906	-0.00141	-0.000931355
6.42333	-0.000212292	-0.01706	-0.00303	-0.0021	-0.00162	0.000611958	-0.00169	-0.00185	-0.00108	-0.000746617	-0.00145	-0.000938938
6.42667	-0.000211155	-0.01708	-0.00303	-0.0021	-0.00162	0.000613952	-0.00165	-0.00183	-0.00108	-0.000750064	-0.00148	-0.000942297
6.43	-0.00020697	-0.01709	-0.00304	-0.00211	-0.00161	0.000615753	-0.0016	-0.00181	-0.00103	-0.000755212	-0.00149	-0.000937286
6.43333	-0.000200554	-0.01711	-0.00306	-0.00211	-0.00161	0.000616702	-0.00157	-0.00179	-0.000965785	-0.000760069	-0.00148	-0.00092192
6.43667	-0.000194004	-0.01712	-0.00308	-0.00212	-0.00161	0.00061651	-0.00155	-0.00178	-0.000876927	-0.000764975	-0.00147	-0.00089884
6.44	-0.000189267	-0.01713	-0.00308	-0.00213	-0.0016	0.000615416	-0.00154	-0.00178	-0.000777843	-0.000771609	-0.00147	-0.000874943
6.44333	-0.00018715	-0.01714	-0.00309	-0.00213	-0.0016	0.000613911	-0.00153	-0.00178	-0.000680353	-0.000780476	-0.00146	-0.000857487
6.44667	-0.000187396	-0.01715	-0.0031	-0.00213	-0.0016	0.000612214	-0.00153	-0.00177	-0.000594287	-0.000790263	-0.00144	-0.000849949
6.45	-0.00018915	-0.01716	-0.0031	-0.00211	-0.00159	0.000610267	-0.00153	-0.00177	-0.000521185	-0.00079929	-0.00142	-0.000851401
6.45333	-0.000191208	-0.01717	-0.0031	-0.0021	-0.00159	0.000608347	-0.00154	-0.00177	-0.000456515	-0.00080685	-0.00139	-0.000858047
6.45667	-0.000192272	-0.01719	-0.00311	-0.00209	-0.0016	0.000607375	-0.00156	-0.00177	-0.000397492	-0.000812859	-0.00137	-0.000865056
6.46	-0.000191481	-0.01721	-0.00311	-0.00208	-0.0016	0.00060817	-0.00158	-0.00177	-0.000344827	-0.000817179	-0.00135	-0.000869078
6.46333	-0.00018855	-0.01723	-0.00311	-0.00207	-0.0016	0.000610161	-0.00159	-0.00177	-0.000297306	-0.000819643	-0.00134	-0.000869327
6.46667	-0.000183371	-0.01724	-0.00311	-0.00208	-0.00161	0.000611303	-0.00158	-0.00176	-0.000249377	-0.00082035	-0.00133	-0.000865774
6.47	-0.000176181	-0.01725	-0.00311	-0.00209	-0.00161	0.000609835	-0.00157	-0.00176	-0.00019836	-0.000820277	-0.00132	-0.000857579
6.47333	-0.000168119	-0.01726	-0.00311	-0.00209	-0.00161	0.000606009	-0.00154	-0.00175	-0.000154148	-0.000820874	-0.00131	-0.000843504
6.47667	-0.000160831	-0.01728	-0.00311	-0.0021	-0.00161	0.000601738	-0.00153	-0.00174	-0.000134566	-0.000821758	-0.0013	-0.000823594
6.48	-0.000155607	-0.01729	-0.00311	-0.00211	-0.00161	0.000598667	-0.00152	-0.00173	-0.000152073	-0.000820715	-0.00129	-0.000801
6.48333	-0.000153291	-0.01731	-0.00311	-0.00211	-0.00162	0.000597063	-0.00153	-0.00173	-0.000207593	-0.000817266	-0.00127	-0.000780499
6.48667	-0.00015428	-0.01732	-0.00311	-0.00212	-0.00162	0.000596276	-0.00155	-0.00173	-0.000287783	-0.00081415	-0.00124	-0.00076464
6.49	-0.000158138	-0.01734	-0.00312	-0.00213	-0.00162	0.000595314	-0.00157	-0.00174	-0.000369333	-0.00081546	-0.00121	-0.00075324
6.49333	-0.000163735	-0.01735	-0.00311	-0.00213	-0.00162	0.000593091	-0.00157	-0.00176	-0.000432871	-0.000824521	-0.00117	-0.00074526
6.49667	-0.000169823	-0.01735	-0.0031	-0.00213	-0.00162	0.000589353	-0.00157	-0.00176	-0.000470319	-0.000842083	-0.00114	-0.000739328
6.5	-0.000175424	-0.01735	-0.00309	-0.00213	-0.00162	0.000585281	-0.00155	-0.00177	-0.000481124	-0.000865546	-0.0011	-0.000733513
6.50333	-0.000179886	-0.01735	-0.00308	-0.00214	-0.00162	0.000582432	-0.00153	-0.00177	-0.000467795	-0.000890575	-0.00107	-0.000725029
6.50667	-0.000182741	-0.01735	-0.00308	-0.00215	-0.00162	0.000581415	-0.00153	-0.00177	-0.000435464	-0.000913475	-0.00105	-0.000710786
6.51	-0.000183802	-0.01735	-0.00308	-0.00215	-0.00162	0.000581574	-0.00153	-0.00177	-0.000393921	-0.000931269	-0.00103	-0.000690684
6.51333	-0.000183306	-0.01735	-0.00309	-0.00216	-0.00162	0.000581694	-0.00153	-0.00177	-0.000354742	-0.000940893	-0.00103	-0.000670084
6.51667	-0.000181647	-0.01736	-0.00309	-0.00217	-0.00162	0.000581427	-0.00155	-0.00177	-0.00032117	-0.000941668	-0.00103	-0.000655952
6.52	-0.000179359	-0.01737	-0.0031	-0.00217	-0.00162	0.000581583	-0.00156	-0.00176	-0.000286253	-0.000937445	-0.00103	-0.000650517
6.52333	-0.000177146	-0.01738	-0.0031	-0.00217	-0.00162	0.000582724	-0.00158	-0.00176	-0.000245551	-0.000932544	-0.00103	-0.000650624
6.52667	-0.000175296	-0.01739	-0.0031	-0.00217	-0.00162	0.000584176	-0.00158	-0.00175	-0.000204704	-0.000927077	-0.00101	-0.000652145
6.53	-0.000173359	-0.0174	-0.00311	-0.00217	-0.00162	0.00058431	-0.00158	-0.00174	-0.000170972	-0.000918785	-0.000980892	-0.000652929
6.53333	-0.000170682	-0.01741	-0.00311	-0.00216	-0.00162	0.000581466	-0.00158	-0.00173	-0.00014153	-0.000907555	-0.000952609	-0.000652575
6.53667	-0.000167306	-0.01742	-0.00311	-0.00215	-0.00162	0.000575022	-0.00157	-0.00173	-0.000104696	-0.000896507	-0.000936624	-0.000651066
6.54	-0.000164504	-0.01743	-0.00311	-0.00215	-0.00161	0.000565794	-0.00155	-0.00173	-5.11138e-05	-0.000888741	-0.000939774	-0.000648086
6.54333	-0.000164051	-0.01744	-0.00312	-0.00216	-0.00161	0.00055566	-0.00154	-0.00172	1.82239e-05	-0.000883776	-0.000959587	-0.000643435
6.54667	-0.000166702	-0.01745	-0.00312	-0.00217	-0.00161	0.000546756	-0.00153	-0.00172	8.98991e-05	-0.000878016	-0.000984997	-0.000637753
6.55	-0.000171521	-0.01745	-0.00313	-0.00217	-0.0016	0.000540486	-0.00152	-0.00172	0.000147067	-0.00086813	-0.001	-0.000632215
6.55333	-0.000176724	-0.01746	-0.00314	-0.00217	-0.0016	0.000537074	-0.0015	-0.00173	0.000186114	-0.000853408	-0.00101	-0.000627143
6.55667	-0.000181252	-0.01747	-0.00316	-0.00217	-0.0016	0.000535725	-0.00148	-0.00173	0.000216963	-0.0008357	-0.000987636	-0.000621383
6.56	-0.00018509	-0.01747	-0.00318	-0.00217	-0.00159	0.000534833	-0.00145	-0.00173	0.000244427	-0.000817998	-0.000946913	-0.000613295
6.56333	-0.000188145	-0.01747	-0.00319	-0.00217	-0.00159	0.000532503	-0.00143	-0.00172	0.000261499	-0.000803371	-0.000893349	-0.000602672
6.56667	-0.000189881	-0.01747	-0.0032	-0.00216	-0.0016	0.000527536	-0.00142	-0.00172	0.000262451	-0.000794804	-0.000842127	-0.000591853
6.57	-0.000190081	-0.01748	-0.00321	-0.00215	-0.0016	0.000519765	-0.00141	-0.00172	0.000248826	-0.000794716	-0.000806142	-0.00058395
6.57333	-0.000188866	-0.01749	-0.00321	-0.00215	-0.0016	0.000509578	-0.0014	-0.00172	0.000224244	-0.000803184	-0.000791538	-0.000579968
6.57667	-0.000186089	-0.01751	-0.0032	-0.00216	-0.0016	0.000497903	-0.00138	-0.00173	0.000192878	-0.000816629	-0.000797908	-0.000578711
6.58	-0.000181551	-0.01752	-0.00319	-0.00218	-0.00159	0.00048646	-0.00136	-0.00172	0.000164519	-0.000830514	-0.000817773	-0.000578408
6.58333	-0.000175891	-0.01754	-0.00319	-0.00219	-0.00159	0.000476858	-0.00135	-0.00172	0.000158837	-0.000843443	-0.000838107	-0.000577059
6.58667	-0.000170592	-0.01755	-0.00319	-0.00221	-0.00159	0.000469374	-0.00133	-0.00172	0.000194844	-0.000855736	-0.000846281	-0.000572649
6.59	-0.000166882	-0.01756	-0.00319	-0.00222	-0.00159	0.000463131	-0.00132	-0.00171	0.000270739	-0.000865619	-0.00083509	-0.000563826
6.59333	-0.000165122	-0.01757	-0.00319	-0.00223	-0.00159	0.000456974	-0.00132	-0.00171	0.000361438	-0.000870674	-0.000806117	-0.000550085
6.59667	-0.000165312	-0.01759	-0.00319	-0.00223	-0.00159	0.000450078	-0.00132	-0.00172	0.000441794	-0.000871119	-0.000772114	-0.000532619
6.6	-0.000167517	-0.0176	-0.00319	-0.00222	-0.00159	0.000442444	-0.00133	-0.00172	0.000505698	-0.000868876	-0.000752364	-0.000515206
6.60333	-0.000171498	-0.01762	-0.00319	-0.00221	-0.00159	0.000434714	-0.00134	-0.00172	0.000559577	-0.000865048	-0.000760566	-0.000501619
6.60667	-0.00017627	-0.01764	-0.00318	-0.00221	-0.0016	0.000427365	-0.00134	-0.00172	0.000611773	-0.000860302	-0.000794898	-0.000491973
6.61	-0.000180463	-0.01765	-0.00318	-0.0022	-0.0016	0.0004206	-0.00133	-0.00172	0.000670162	-0.000856562	-0.000837177	-0.000483965
6.61333	-0.000183186	-0.01766	-0.00318	-0.00219	-0.0016	0.000414648	-0.00132	-0.00173	0.000735866	-0.000856488	-0.00086251	-0.000476978
6.61667	-0.000184429	-0.01767	-0.00318	-0.00219	-0.0016	0.000409652	-0.0013	-0.00173	0.000801942	-0.000861285	-0.000854308	-0.000473101
6.62	-0.000184834	-0.01767	-0.00319	-0.00219	-0.00161	0.000405514	-0.00127	-0.00173	0.00086404	-0.000869434	-0.000810585	-0.000474499
6.62333	-0.00018508	-0.01767	-0.0032	-0.00218	-0.00161	0.000401881	-0.00124	-0.00174	0.000926027	-0.000877389	-0.00073924	-0.000480927
6.62667	-0.000185262	-0.01767	-0.0032	-0.00218	-0.00161	0.000398164	-0.00121	-0.00175	0.000995351	-0.000881944	-0.000655455	-0.000489615
6.63	-0.000184655	-0.01766	-0.00321	-0.00218	-0.00161	0.00039383	-0.00117	-0.00175	0.00108	-0.000882456	-0.000580687	-0.000497042
6.63333	-0.000182079	-0.01767	-0.00321	-0.00218	-0.00161	0.000388578	-0.00113	-0.00175	0.00117	-0.000880711	-0.000534429	-0.000500676
6.63667	-0.000176683	-0.01767	-0.0032	-0.00219	-0.00161	0.000382073	-0.00108	-0.00174	0.00127	-0.000879394	-0.000524588	-0.000499171
6.64	-0.000168919	-0.01768	-0.0032	-0.00219	-0.00161	0.000374074	-0.00104	-0.00173	0.00135	-0.000880827	-0.000545229	-0.000492137
6.64333	-0.00016065	-0.01768	-0.00319	-0.00219	-0.0016	0.000365127	-0.00101	-0.00172	0.0014	-0.000885096	-0.000581068	-0.000480805
6.64667	-0.000153935	-0.01769	-0.00319	-0.00219	-0.00159	0.000356395	-0.000986698	-0.00172	0.00142	-0.00088925	-0.000615421	-0.00046777
6.65	-0.000150031	-0.01769	-0.00319	-0.00219	-0.00159	0.000348666	-0.000973983	-0.00172	0.0014	-0.00089012	-0.000636667	-0.000454408
6.65333	-0.000149295	-0.0177	-0.00318	-0.00219	-0.00158	0.000342211	-0.000966586	-0.00173	0.00136	-0.000887505	-0.000640663	-0.00043921
6.65667	-0.000150936	-0.01772	-0.00318	-0.00219	-0.00158	0.000337149	-0.000961656	-0.00173	0.00132	-0.000883292	-0.000631499	-0.00042083
6.66	-0.000153062	-0.01773	-0.00318	-0.00219	-0.00158	0.000333442	-0.000958173	-0.00173	0.0013	-0.000878248	-0.000618109	-0.000401907
6.66333	-0.000154021	-0.01775	-0.00318	-0.00219	-0.00158	0.000331165	-0.000954835	-0.00173	0.00131	-0.000871514	-0.000606561	-0.000387348
6.66667	-0.000153811	-0.01777	-0.00318	-0.00219	-0.00157	0.000330895	-0.000947393	-0.00173	0.00134	-0.000863097	-0.000596374	-0.000379012
6.67	-0.000153985	-0.01779	-0.00319	-0.00219	-0.00157	0.000333293	-0.000931091	-0.00173	0.0014	-0.000854746	-0.000581047	-0.000373636
6.67333	-0.000156459	-0.01781	-0.0032	-0.00219	-0.00157	0.000338393	-0.000903931	-0.00173	0.00147	-0.000847542	-0.000550249	-0.000365856
6.67667	-0.000161812	-0.01783	-0.00321	-0.00219	-0.00156	0.000345535	-0.000865813	-0.00173	0.00156	-0.00084009	-0.00049666	-0.000352342
6.68	-0.000168043	-0.01784	-0.00323	-0.00219	-0.00156	0.000353783	-0.000818871	-0.00172	0.00165	-0.000830375	-0.000423287	-0.000333439
6.68333	-0.000171386	-0.01785	-0.00323	-0.00218	-0.00155	0.000362301	-0.000770135	-0.00172	0.00173	-0.000818416	-0.000342624	-0.000312375
6.68667	-0.000168962	-0.01786	-0.00323	-0.00218	-0.00155	0.000370547	-0.000729312	-0.00172	0.0018	-0.000805958	-0.00026729	-0.000293557
6.69	-0.000160892	-0.01786	-0.00323	-0.00218	-0.00155	0.000378094	-0.000702355	-0.00171	0.00184	-0.00079482	-0.000201769	-0.000279945
6.69333	-0.000149944	-0.01787	-0.00322	-0.00218	-0.00155	0.00038438	-0.000687765	-0.00171	0.00187	-0.000786928	-0.000143695	-0.000271291
6.69667	-0.000139395	-0.01786	-0.00321	-0.00218	-0.00155	0.000388998	-0.000677697	-0.00171	0.00189	-0.000783842	-9.07106e-05	-0.000265541
6.7	-0.000131584	-0.01786	-0.00321	-0.00219	-0.00154	0.000392247	-0.000661627	-0.00171	0.0019	-0.000784546	-4.32786e-05	-0.000260717
6.70333	-0.000127672	-0.01785	-0.0032	-0.0022	-0.00154	0.000395139	-0.000631905	-0.00171	0.0019	-0.000785929	-1.91238e-06	-0.000255023
6.70667	-0.000127562	-0.01785	-0.0032	-0.00221	-0.00154	0.000398531	-0.00058825	-0.00171	0.00189	-0.000786051	3.45837e-05	-0.000246927
6.71	-0.000130068	-0.01785	-0.0032	-0.00221	-0.00154	0.000402285	-0.000536631	-0.00171	0.00187	-0.000785135	6.69614e-05	-0.000236135
6.71333	-0.000133591	-0.01785	-0.00321	-0.00221	-0.00154	0.000405653	-0.000485083	-0.00171	0.00186	-0.000783671	9.36369e-05	-0.000224264
6.71667	-0.000136812	-0.01785	-0.00321	-0.00221	-0.00153	0.000408439	-0.000441162	-0.0017	0.00185	-0.00078147	0.000110712	-0.000213411
6.72	-0.000139097	-0.01785	-0.00321	-0.00221	-0.00153	0.000411439	-0.000411608	-0.00169	0.00186	-0.000778254	0.000114827	-0.000203326
6.72333	-0.000140312	-0.01786	-0.00322	-0.00221	-0.00153	0.000415575	-0.00040123	-0.00169	0.0019	-0.00077349	0.000109251	-0.000191027
6.72667	-0.000140293	-0.01787	-0.00322	-0.0022	-0.00153	0.000420943	-0.000407087	-0.00169	0.00196	-0.000766102	0.000104394	-0.000173672
6.73	-0.00013882	-0.01789	-0.00323	-0.00221	-0.00153	0.000427042	-0.000414963	-0.0017	0.00204	-0.000755311	0.000107198	-0.000151008
6.73333	-0.000135955	-0.01792	-0.00323	-0.00221	-0.00154	0.000433474	-0.000408388	-0.0017	0.00213	-0.000741297	0.000115205	-0.000125575
6.73667	-0.000132132	-0.01793	-0.00323	-0.00223	-0.00154	0.000439854	-0.000383016	-0.0017	0.00222	-0.000725971	0.000125298	-0.000101464
6.74	-0.000127973	-0.01794	-0.00323	-0.00223	-0.00154	0.000445193	-0.000348741	-0.0017	0.00232	-0.000714056	0.000139454	-8.23429e-05
6.74333	-0.00012418	-0.01795	-0.00323	-0.00223	-0.00154	0.0004482	-0.000318405	-0.00169	0.0024	-0.000711549	0.000160053	-7.02233e-05
6.74667	-0.000121426	-0.01795	-0.00323	-0.00223	-0.00154	0.000448819	-0.000299186	-0.00169	0.00247	-0.000722106	0.000186879	-6.59638e-05
6.75	-0.00012003	-0.01795	-0.00323	-0.00222	-0.00154	0.000449104	-0.000292142	-0.00169	0.00251	-0.000745398	0.000216295	-6.92645e-05
6.75333	-0.000119779	-0.01796	-0.00323	-0.00221	-0.00154	0.000451685	-0.000293933	-0.0017	0.00253	-0.000777881	0.000241044	-7.76919e-05
6.75667	-0.000120236	-0.01798	-0.00324	-0.0022	-0.00153	0.00045728	-0.000299078	-0.0017	0.00254	-0.000813345	0.000256186	-8.73721e-05
6.76	-0.000121284	-0.018	-0.00324	-0.00219	-0.00153	0.000464187	-0.000301782	-0.00171	0.00256	-0.000843551	0.000265968	-9.42955e-05
6.76333	-0.000123214	-0.01802	-0.00325	-0.0022	-0.00153	0.000469962	-0.000296472	-0.00171	0.0026	-0.000861457	0.000281072	-9.48865e-05
6.76667	-0.000125834	-0.01802	-0.00326	-0.00221	-0.00153	0.00047313	-0.000279643	-0.00171	0.00264	-0.000864763	0.000309268	-8.75982e-05
6.77	-0.000127865	-0.01803	-0.00327	-0.00221	-0.00154	0.000473626	-0.000251866	-0.00171	0.00267	-0.000856134	0.000349757	-7.44341e-05
6.77333	-0.000127819	-0.01803	-0.00327	-0.00221	-0.00154	0.000472087	-0.000216001	-0.00171	0.0027	-0.00084117	0.000393661	-5.98457e-05
6.77667	-0.000124906	-0.01803	-0.00327	-0.00221	-0.00154	0.000469127	-0.000174861	-0.00171	0.00274	-0.00082571	0.000431087	-4.75961e-05
6.78	-0.000119154	-0.01804	-0.00327	-0.00222	-0.00154	0.00046555	-0.000131662	-0.00171	0.00279	-0.000813734	0.000460108	-3.89383e-05
6.78333	-0.000111701	-0.01804	-0.00326	-0.00222	-0.00154	0.000462686	-9.06844e-05	-0.00172	0.00287	-0.00080769	0.000486669	-3.42385e-05
6.78667	-0.000104738	-0.01805	-0.00325	-0.00222	-0.00154	0.000461483	-5.8005e-05	-0.00172	0.00296	-0.000809086	0.00051554	-3.40922e-05
6.79	-0.000100234	-0.01805	-0.00324	-0.00222	-0.00154	0.000461371	-3.98951e-05	-0.00172	0.00305	-0.000817036	0.000544145	-3.65197e-05
6.79333	-9.86327e-05	-0.01806	-0.00323	-0.00223	-0.00154	0.00046107	-3.64491e-05	-0.00172	0.00311	-0.000827514	0.000565629	-3.54352e-05
6.79667	-9.90543e-05	-0.01807	-0.00322	-0.00223	-0.00155	0.000460279	-3.82361e-05	-0.00172	0.00316	-0.000835301	0.000577082	-2.52186e-05
6.8	-0.000100646	-0.01808	-0.00322	-0.00224	-0.00155	0.000459619	-3.16409e-05	-0.00172	0.00319	-0.000836276	0.000583323	-6.07529e-06
6.80333	-0.000103301	-0.01808	-0.00323	-0.00225	-0.00155	0.000459412	-8.32496e-06	-0.00172	0.0032	-0.000828611	0.000592577	1.62476e-05
6.80667	-0.000106895	-0.01809	-0.00324	-0.00225	-0.00155	0.000460058	2.89233e-05	-0.00173	0.00319	-0.000813597	0.00061104	3.51678e-05
6.81	-0.000110616	-0.01809	-0.00326	-0.00226	-0.00155	0.000464516	6.96613e-05	-0.00173	0.00319	-0.000795706	0.000639488	4.81177e-05
6.81333	-0.00011388	-0.0181	-0.00327	-0.00226	-0.00155	0.00047882	0.000105979	-0.00172	0.0032	-0.000780769	0.000671684	5.76916e-05
6.81667	-0.000117235	-0.0181	-0.00328	-0.00226	-0.00155	0.00050787	0.00013884	-0.00171	0.00325	-0.000772763	0.000699083	6.81978e-05
6.82	-0.00012116	-0.01812	-0.00329	-0.00226	-0.00155	0.000550935	0.000175347	-0.00171	0.00331	-0.000772121	0.000717875	8.20282e-05
6.82333	-0.000124504	-0.01814	-0.00329	-0.00226	-0.00154	0.000601916	0.000222815	-0.0017	0.0034	-0.000776637	0.00072886	9.9468e-05
6.82667	-0.000125225	-0.01815	-0.0033	-0.00227	-0.00154	0.000652994	0.000283878	-0.0017	0.0035	-0.000782215	0.000733712	0.000120241
6.83	-0.000122154	-0.01816	-0.00331	-0.00227	-0.00153	0.000697985	0.000354028	-0.00169	0.00362	-0.000783345	0.000734681	0.000144038
6.83333	-0.000115373	-0.01816	-0.00332	-0.00226	-0.00153	0.000733966	0.000426272	-0.00169	0.00375	-0.00077509	0.000736775	0.00016982
6.83667	-0.000105685	-0.01816	-0.00333	-0.00226	-0.00152	0.000761662	0.000496018	-0.00169	0.00387	-0.000755156	0.000747309	0.000195027
6.84	-9.44588e-05	-0.01815	-0.00333	-0.00225	-0.00151	0.000784567	0.000557337	-0.00168	0.00399	-0.000725441	0.00077189	0.000215597
6.84333	-8.3654e-05	-0.01815	-0.00334	-0.00225	-0.00151	0.00080638	0.000601032	-0.00168	0.0041	-0.000693075	0.000812505	0.0002269
6.84667	-7.49195e-05	-0.01815	-0.00335	-0.00226	-0.00151	0.0008286	0.000621543	-0.00167	0.0042	-0.00066855	0.000868296	0.000226003
6.85	-6.81272e-05	-0.01816	-0.00335	-0.00227	-0.00151	0.000850296	0.000622217	-0.00167	0.00429	-0.000660411	0.000933303	0.000214367
6.85333	-6.19973e-05	-0.01818	-0.00336	-0.00228	-0.00152	0.000869445	0.000613043	-0.00167	0.00435	-0.00067034	0.000994143	0.000197735
6.85667	-5.63233e-05	-0.0182	-0.00336	-0.00229	-0.00152	0.000884482	0.000605254	-0.00167	0.00437	-0.000692988	0.00104	0.000183801
6.86	-5.19964e-05	-0.01822	-0.00336	-0.00229	-0.00152	0.000895556	0.000606323	-0.00167	0.00435	-0.000719871	0.00105	0.000179747
6.86333	-4.91625e-05	-0.01824	-0.00337	-0.0023	-0.00153	0.000904985	0.000615363	-0.00167	0.00429	-0.000742729	0.00105	0.000188628
6.86667	-4.69081e-05	-0.01825	-0.00337	-0.00231	-0.00153	0.000916599	0.000623394	-0.00168	0.00424	-0.000755732	0.00104	0.000207112
6.87	-4.48018e-05	-0.01826	-0.00338	-0.00231	-0.00153	0.000934126	0.000622743	-0.00168	0.00424	-0.000758458	0.00104	0.00022912
6.87333	-4.37758e-05	-0.01827	-0.00338	-0.0023	-0.00153	0.000959107	0.000614813	-0.00167	0.00429	-0.000756006	0.00105	0.000251572
6.87667	-4.49925e-05	-0.01829	-0.00339	-0.00229	-0.00153	0.000989818	0.00060641	-0.00167	0.00442	-0.000753238	0.00109	0.000274938
6.88	-4.82535e-05	-0.01831	-0.00339	-0.00229	-0.00153	0.00102	0.000602846	-0.00166	0.00458	-0.000749973	0.00116	0.000299626
6.88333	-5.1945e-05	-0.01834	-0.0034	-0.00228	-0.00153	0.00105	0.0006049	-0.00165	0.00476	-0.000743047	0.00123	0.000323906
6.88667	-5.45812e-05	-0.01835	-0.0034	-0.00227	-0.00153	0.00108	0.000607749	-0.00164	0.00492	-0.000730681	0.0013	0.000344252
6.89	-5.60907e-05	-0.01837	-0.00339	-0.00227	-0.00153	0.0011	0.000606188	-0.00162	0.00504	-0.000713869	0.00135	0.000357289
6.89333	-5.71488e-05	-0.01839	-0.00339	-0.00227	-0.00153	0.00111	0.000604964	-0.0016	0.0051	-0.000695561	0.00138	0.000362713
6.89667	-5.75417e-05	-0.01841	-0.00338	-0.00227	-0.00153	0.00112	0.000617659	-0.00158	0.00512	-0.00067951	0.00138	0.000363809
6.9	-5.59355e-05	-0.01842	-0.00338	-0.00227	-0.00153	0.00113	0.000653009	-0.00156	0.00512	-0.000668575	0.00136	0.000364773
6.90333	-5.15594e-05	-0.01842	-0.00338	-0.00229	-0.00153	0.00113	0.000707999	-0.00156	0.00513	-0.000663737	0.00135	0.000368387
6.90667	-4.55096e-05	-0.01841	-0.00338	-0.0023	-0.00154	0.00113	0.000771972	-0.00156	0.00516	-0.000665528	0.00135	0.000375542
6.91	-3.99462e-05	-0.0184	-0.00338	-0.00231	-0.00153	0.00113	0.000831259	-0.00157	0.00517	-0.000675261	0.00136	0.000385674
6.91333	-3.64674e-05	-0.01839	-0.00338	-0.00233	-0.00153	0.00113	0.000873703	-0.00158	0.00517	-0.000693372	0.00139	0.000397646
6.91667	-3.55419e-05	-0.01838	-0.00338	-0.00233	-0.00154	0.00113	0.00089512	-0.00159	0.00515	-0.000717455	0.00144	0.000410122
6.92	-3.70404e-05	-0.01838	-0.00338	-0.00233	-0.00154	0.00113	0.000899952	-0.0016	0.00512	-0.000741429	0.0015	0.000421854
6.92333	-4.06678e-05	-0.01839	-0.00338	-0.00233	-0.00154	0.00113	0.000894645	-0.00159	0.00509	-0.000756048	0.00156	0.000432539
6.92667	-4.58832e-05	-0.0184	-0.00338	-0.00232	-0.00154	0.00114	0.000882877	-0.00159	0.00507	-0.000753315	0.00162	0.000442877
6.93	-5.17699e-05	-0.01841	-0.00338	-0.00231	-0.00154	0.00114	0.000866838	-0.0016	0.00507	-0.000731659	0.00166	0.00045356
6.93333	-5.68516e-05	-0.01842	-0.00338	-0.00229	-0.00154	0.00114	0.000851921	-0.0016	0.00508	-0.000696307	0.00168	0.000464192
6.93667	-5.9449e-05	-0.01844	-0.00337	-0.00229	-0.00155	0.00115	0.000846897	-0.00161	0.00511	-0.000656539	0.00169	0.000473277
6.94	-5.88821e-05	-0.01845	-0.00337	-0.00229	-0.00155	0.00116	0.00085795	-0.00161	0.00514	-0.000621907	0.00171	0.000479358
6.94333	-5.58995e-05	-0.01845	-0.00336	-0.00229	-0.00156	0.00116	0.000885892	-0.00162	0.00514	-0.000597434	0.00173	0.000481794
6.94667	-5.18903e-05	-0.01846	-0.00336	-0.0023	-0.00157	0.00117	0.000927048	-0.00162	0.00514	-0.000581503	0.00177	0.00048143
6.95	-4.8253e-05	-0.01847	-0.00336	-0.00231	-0.00157	0.00118	0.000973875	-0.00162	0.00514	-0.00056867	0.00179	0.00048128
6.95333	-4.60848e-05	-0.01848	-0.00336	-0.00231	-0.00157	0.00118	0.00102	-0.00163	0.00514	-0.000554571	0.00181	0.000485162
6.95667	-4.58113e-05	-0.0185	-0.00337	-0.00232	-0.00157	0.00119	0.00106	-0.00163	0.00516	-0.000538747	0.00183	0.000495027
6.96	-4.71485e-05	-0.01851	-0.00338	-0.00233	-0.00156	0.00119	0.00111	-0.00163	0.00519	-0.00052358	0.00185	0.000510408
6.96333	-4.93017e-05	-0.01853	-0.00339	-0.00233	-0.00156	0.0012	0.00117	-0.00163	0.00522	-0.000511695	0.00186	0.00052976
6.96667	-5.10737e-05	-0.01854	-0.0034	-0.00233	-0.00155	0.00121	0.00124	-0.00162	0.00525	-0.000504446	0.00187	0.000550988
6.97	-5.14975e-05	-0.01855	-0.0034	-0.00233	-0.00155	0.00121	0.00131	-0.00162	0.00528	-0.000502088	0.00188	0.000571176
6.97333	-5.07096e-05	-0.01856	-0.0034	-0.00233	-0.00155	0.00122	0.00136	-0.00162	0.00531	-0.000504686	0.00189	0.000587322
6.97667	-4.94874e-05	-0.01856	-0.0034	-0.00233	-0.00155	0.00122	0.00138	-0.00162	0.00534	-0.000511279	0.00189	0.000597761
6.98	-4.77855e-05	-0.01857	-0.0034	-0.00233	-0.00156	0.00123	0.00139	-0.00163	0.00537	-0.000518302	0.00189	0.000602437
6.98333	-4.43897e-05	-0.01857	-0.00339	-0.00233	-0.00156	0.00123	0.00139	-0.00164	0.00538	-0.000521239	0.00189	0.00060244
6.98667	-3.8288e-05	-0.01857	-0.0034	-0.00233	-0.00155	0.00123	0.00139	-0.00165	0.00538	-0.000517849	0.00189	0.000600313
6.99	-3.01502e-05	-0.01857	-0.0034	-0.00233	-0.00155	0.00123	0.00141	-0.00165	0.00538	-0.000509016	0.00191	0.00059981
6.99333	-2.21799e-05	-0.01858	-0.00341	-0.00232	-0.00155	0.00123	0.00143	-0.00165	0.00538	-0.0004979	0.00193	0.000603729
6.99667	-1.64678e-05	-0.01859	-0.00341	-0.00231	-0.00155	0.00122	0.00146	-0.00164	0.00539	-0.000488799	0.00194	0.00061153
7	-1.34001e-05	-0.0186	-0.0034	-0.00231	-0.00156	0.00122	0.00148	-0.00163	0.00539	-0.000484978	0.00196	0.000619895
7.00333	-1.15215e-05	-0.01862	-0.0034	-0.00231	-0.00156	0.00122	0.0015	-0.00162	0.00537	-0.000485888	0.00198	0.000626328
7.00667	-8.94998e-06	-0.01863	-0.00339	-0.00232	-0.00156	0.00123	0.00152	-0.00161	0.00535	-0.000487268	0.00201	0.000631264
7.01	-4.91094e-06	-0.01863	-0.00339	-0.00232	-0.00157	0.00123	0.00154	-0.00161	0.00532	-0.000485283	0.00204	0.000636648
7.01333	1.4587e-07	-0.01864	-0.00338	-0.00233	-0.00157	0.00123	0.00155	-0.00161	0.00531	-0.000479872	0.00207	0.000643905
7.01667	5.45685e-06	-0.01865	-0.00339	-0.00233	-0.00158	0.00123	0.00156	-0.00161	0.00531	-0.000473905	0.00209	0.00065222
7.02	1.05048e-05	-0.01866	-0.00339	-0.00233	-0.00158	0.00124	0.00158	-0.00162	0.00531	-0.000470072	0.00209	0.000657799
7.02333	1.48997e-05	-0.01868	-0.00339	-0.00233	-0.00159	0.00125	0.00161	-0.00162	0.00533	-0.000468596	0.00208	0.000656723
7.02667	1.80812e-05	-0.01871	-0.00339	-0.00234	-0.0016	0.00126	0.00165	-0.00162	0.00537	-0.000468262	0.00206	0.000649525
7.03	1.93896e-05	-0.01873	-0.00339	-0.00233	-0.00161	0.00126	0.00169	-0.00162	0.00543	-0.000469202	0.00204	0.000641775
7.03333	1.8705e-05	-0.01874	-0.00339	-0.00233	-0.00161	0.00127	0.00172	-0.00162	0.0055	-0.000472678	0.00203	0.000639888
7.03667	1.69656e-05	-0.01874	-0.0034	-0.00233	-0.00162	0.00127	0.00176	-0.00161	0.00557	-0.000478101	0.00202	0.000647186
7.04	1.58572e-05	-0.01874	-0.00341	-0.00233	-0.00162	0.00127	0.00178	-0.0016	0.00562	-0.000481994	0.00203	0.000662855
7.04333	1.69745e-05	-0.01873	-0.00342	-0.00234	-0.00162	0.00127	0.00181	-0.0016	0.00565	-0.000480313	0.00205	0.00068295
7.04667	2.1066e-05	-0.01872	-0.00343	-0.00235	-0.00162	0.00127	0.00182	-0.0016	0.00566	-0.000471754	0.00209	0.000703052
7.05	2.77859e-05	-0.01871	-0.00343	-0.00235	-0.00163	0.00128	0.00182	-0.0016	0.00567	-0.000459235	0.00213	0.000720387
7.05333	3.58624e-05	-0.01871	-0.00343	-0.00237	-0.00163	0.0013	0.00181	-0.0016	0.00569	-0.000447539	0.00217	0.00073344
7.05667	4.3426e-05	-0.01873	-0.00343	-0.00237	-0.00163	0.00133	0.0018	-0.00161	0.00571	-0.000438729	0.0022	0.000740786
7.06	4.89658e-05	-0.01875	-0.00343	-0.00237	-0.00164	0.00136	0.00181	-0.00161	0.00575	-0.000430758	0.00222	0.000741046
7.06333	5.25412e-05	-0.01878	-0.00343	-0.00237	-0.00165	0.0014	0.00183	-0.00162	0.0058	-0.000420605	0.00222	0.000734205
7.06667	5.54857e-05	-0.01881	-0.00343	-0.00237	-0.00166	0.00143	0.00185	-0.00161	0.00586	-0.000408301	0.00221	0.000722764
7.07	5.8765e-05	-0.01883	-0.00344	-0.00237	-0.00167	0.00147	0.00185	-0.0016	0.00592	-0.000398282	0.00219	0.000710857
7.07333	6.20288e-05	-0.01885	-0.00344	-0.00236	-0.00168	0.0015	0.00185	-0.00159	0.00598	-0.000396198	0.00217	0.000702412
7.07667	6.41124e-05	-0.01886	-0.00344	-0.00236	-0.0017	0.00152	0.00183	-0.00158	0.00604	-0.000403867	0.00216	0.000700138
7.08	6.41826e-05	-0.01886	-0.00344	-0.00236	-0.00171	0.00154	0.00182	-0.00158	0.00608	-0.000417102	0.00216	0.000704501
7.08333	6.22316e-05	-0.01886	-0.00343	-0.00236	-0.00173	0.00155	0.00181	-0.00159	0.00609	-0.000427511	0.00216	0.0007125
7.08667	5.86539e-05	-0.01886	-0.00343	-0.00237	-0.00174	0.00155	0.0018	-0.0016	0.0061	-0.000427416	0.00218	0.000718805
7.09	5.41613e-05	-0.01886	-0.00344	-0.00237	-0.00175	0.00155	0.00179	-0.00162	0.00613	-0.000415621	0.00219	0.000719648
7.09333	5.00432e-05	-0.01886	-0.00344	-0.00238	-0.00176	0.00156	0.00178	-0.00163	0.00617	-0.000398101	0.0022	0.000715662
7.09667	4.77507e-05	-0.01886	-0.00345	-0.00239	-0.00176	0.00156	0.00176	-0.00164	0.00623	-0.00038192	0.00219	0.000711119
7.1	4.83922e-05	-0.01885	-0.00345	-0.00239	-0.00177	0.00156	0.00175	-0.00164	0.0063	-0.000369402	0.00216	0.000710918
7.10333	5.25545e-05	-0.01885	-0.00345	-0.0024	-0.00177	0.00156	0.00174	-0.00162	0.00634	-0.000358376	0.00213	0.000717388
7.10667	6.0006e-05	-0.01885	-0.00344	-0.00241	-0.00178	0.00156	0.00173	-0.00161	0.00635	-0.000346083	0.00211	0.00072868
7.11	6.98014e-05	-0.01886	-0.00343	-0.00242	-0.00178	0.00156	0.00172	-0.0016	0.00633	-0.000332348	0.0021	0.000739705
7.11333	8.06521e-05	-0.01887	-0.00343	-0.00242	-0.00178	0.00156	0.00172	-0.00159	0.00628	-0.000319928	0.00211	0.000745586
7.11667	9.09961e-05	-0.01889	-0.00343	-0.00243	-0.00178	0.00156	0.00172	-0.00159	0.00623	-0.000311521	0.00213	0.000745759
7.12	9.94908e-05	-0.01891	-0.00344	-0.00242	-0.00179	0.00156	0.00172	-0.00158	0.0062	-0.000306403	0.00215	0.000744121
7.12333	0.000105657	-0.01893	-0.00345	-0.00242	-0.00179	0.00157	0.00173	-0.00158	0.00619	-0.000300564	0.00216	0.000744885
7.12667	0.000109704	-0.01895	-0.00347	-0.00241	-0.00179	0.00158	0.00174	-0.00158	0.00621	-0.000289893	0.00217	0.00074958
7.13	0.000112233	-0.01895	-0.00348	-0.00241	-0.00179	0.00159	0.00175	-0.00157	0.00624	-0.000274006	0.00217	0.000756777
7.13333	0.000114048	-0.01896	-0.00348	-0.00241	-0.0018	0.00159	0.00177	-0.00156	0.0063	-0.000258149	0.00216	0.000762793
7.13667	0.000115661	-0.01896	-0.00349	-0.00241	-0.0018	0.00159	0.0018	-0.00155	0.00637	-0.000249809	0.00216	0.000763868
7.14	0.000117214	-0.01897	-0.00348	-0.00242	-0.0018	0.00159	0.00184	-0.00154	0.00644	-0.000251934	0.00217	0.000759232
7.14333	0.00011883	-0.01898	-0.00348	-0.00243	-0.0018	0.00159	0.00187	-0.00153	0.00651	-0.000259837	0.00221	0.000752121
7.14667	0.000120434	-0.01898	-0.00347	-0.00244	-0.0018	0.00159	0.0019	-0.00152	0.00653	-0.000264504	0.00226	0.000746702
7.15	0.000121681	-0.01898	-0.00346	-0.00245	-0.0018	0.00159	0.0019	-0.00152	0.00651	-0.000258887	0.00232	0.000744195
7.15333	0.000122562	-0.01898	-0.00344	-0.00245	-0.0018	0.00158	0.00189	-0.00152	0.00646	-0.00024248	0.00235	0.000743268
7.15667	0.000123446	-0.01898	-0.00343	-0.00245	-0.00179	0.00158	0.00186	-0.00152	0.00641	-0.000221013	0.00235	0.000742956
7.16	0.000124422	-0.01898	-0.00343	-0.00244	-0.00179	0.00157	0.00184	-0.00152	0.00638	-0.000202223	0.00233	0.0007437
7.16333	0.000125151	-0.01898	-0.00343	-0.00243	-0.00179	0.00157	0.00182	-0.00152	0.00636	-0.000191362	0.0023	0.000746637
7.16667	0.000125174	-0.01899	-0.00343	-0.00243	-0.00179	0.00157	0.00182	-0.00152	0.00635	-0.00018923	0.00227	0.000752545
7.17	0.000124065	-0.019	-0.00343	-0.00242	-0.0018	0.00156	0.00181	-0.00151	0.00637	-0.000193545	0.00225	0.000760866
7.17333	0.000121756	-0.01902	-0.00343	-0.00241	-0.0018	0.00157	0.00181	-0.00151	0.0064	-0.000202322	0.00225	0.000769689
7.17667	0.00011912	-0.01904	-0.00343	-0.00241	-0.0018	0.00157	0.0018	-0.0015	0.00646	-0.000215308	0.00226	0.000776728
7.18	0.000117775	-0.01906	-0.00344	-0.0024	-0.0018	0.00157	0.0018	-0.0015	0.00653	-0.000231996	0.00228	0.000780568
7.18333	0.000118918	-0.01908	-0.00344	-0.00241	-0.00181	0.00158	0.00181	-0.0015	0.0066	-0.000249299	0.00231	0.000781624
7.18667	0.000122516	-0.01911	-0.00345	-0.00241	-0.00181	0.00158	0.00182	-0.0015	0.00666	-0.000261959	0.00233	0.000781685
7.19	0.000127724	-0.01912	-0.00346	-0.00243	-0.00181	0.00159	0.00182	-0.00149	0.0067	-0.000265149	0.00235	0.000782536
7.19333	0.000133667	-0.01913	-0.00346	-0.00243	-0.00182	0.00159	0.00182	-0.00148	0.00673	-0.000257362	0.00236	0.000785368
7.19667	0.000139777	-0.01914	-0.00347	-0.00244	-0.00182	0.00159	0.00181	-0.00148	0.00674	-0.000242262	0.00237	0.00078995
7.2	0.000145762	-0.01914	-0.00348	-0.00244	-0.00183	0.0016	0.00179	-0.00147	0.00675	-0.000227304	0.00237	0.000793723
7.20333	0.000151168	-0.01915	-0.00349	-0.00244	-0.00183	0.00161	0.00178	-0.00148	0.00675	-0.000218454	0.00237	0.000793431
7.20667	0.000154847	-0.01915	-0.00351	-0.00244	-0.00184	0.00162	0.00177	-0.00149	0.00675	-0.000215799	0.00237	0.000787311
7.21	0.000155594	-0.01915	-0.00353	-0.00244	-0.00184	0.00163	0.00176	-0.0015	0.00675	-0.000214879	0.00238	0.000774723
7.21333	0.000153432	-0.01916	-0.00353	-0.00244	-0.00184	0.00163	0.00175	-0.00151	0.00676	-0.000211768	0.00238	0.000756177
7.21667	0.00014993	-0.01917	-0.00353	-0.00243	-0.00184	0.00164	0.00174	-0.00153	0.00676	-0.000205815	0.00237	0.000734235
7.22	0.000147549	-0.01918	-0.00353	-0.00243	-0.00183	0.00165	0.00174	-0.00153	0.00676	-0.000197671	0.00235	0.000712323
7.22333	0.000148288	-0.01918	-0.00352	-0.00243	-0.00183	0.00165	0.00173	-0.00153	0.00678	-0.000187401	0.00232	0.000693273
7.22667	0.000152017	-0.01919	-0.00351	-0.00243	-0.00183	0.00166	0.00172	-0.00152	0.0068	-0.000175933	0.00228	0.000678588
7.23	0.000156476	-0.01919	-0.00349	-0.00243	-0.00183	0.00166	0.00171	-0.00151	0.00685	-0.000165303	0.00225	0.000667275
7.23333	0.000159355	-0.0192	-0.00348	-0.00243	-0.00183	0.00166	0.00168	-0.0015	0.0069	-0.000156247	0.00223	0.000657029
7.23667	0.000160129	-0.0192	-0.00348	-0.00243	-0.00183	0.00166	0.00164	-0.00149	0.00695	-0.000147647	0.00223	0.000647472
7.24	0.00016016	-0.0192	-0.00348	-0.00244	-0.00184	0.00165	0.00161	-0.00148	0.00697	-0.00013832	0.00224	0.000640052
7.24333	0.000161325	-0.01921	-0.00348	-0.00245	-0.00184	0.00165	0.0016	-0.00148	0.00697	-0.000127518	0.00225	0.000635226
7.24667	0.000164473	-0.01922	-0.00349	-0.00245	-0.00184	0.00165	0.00161	-0.00148	0.00693	-0.000114553	0.00225	0.000631307
7.25	0.000169377	-0.01923	-0.00349	-0.00245	-0.00184	0.00165	0.00165	-0.00148	0.00687	-9.99547e-05	0.00224	0.000625463
7.25333	0.000175673	-0.01924	-0.00349	-0.00245	-0.00184	0.00165	0.00169	-0.00148	0.00681	-8.64376e-05	0.00221	0.000616031
7.25667	0.000183114	-0.01925	-0.00349	-0.00245	-0.00184	0.00165	0.00172	-0.00148	0.00677	-7.75144e-05	0.00218	0.000604599
7.26	0.000191439	-0.01927	-0.0035	-0.00245	-0.00184	0.00164	0.00172	-0.00148	0.00676	-7.51966e-05	0.00215	0.000595616
7.26333	0.000200333	-0.0193	-0.0035	-0.00245	-0.00184	0.00164	0.00171	-0.00148	0.00676	-7.89735e-05	0.00214	0.000593295
7.26667	0.000209048	-0.01932	-0.00349	-0.00245	-0.00185	0.00164	0.00169	-0.00147	0.00675	-8.68322e-05	0.00213	0.000597596
7.27	0.000216558	-0.01935	-0.00349	-0.00245	-0.00185	0.00163	0.00168	-0.00146	0.00674	-9.73089e-05	0.00213	0.000603282
7.27333	0.000222306	-0.01935	-0.00349	-0.00245	-0.00185	0.00163	0.00168	-0.00146	0.00672	-0.000110606	0.00212	0.00060501
7.27667	0.000226217	-0.01936	-0.00349	-0.00245	-0.00185	0.00164	0.00168	-0.00145	0.00671	-0.000127614	0.00211	0.000603383
7.28	0.000228248	-0.01935	-0.0035	-0.00245	-0.00186	0.00164	0.00168	-0.00144	0.00669	-0.000147506	0.00212	0.000603857
7.28333	0.000228472	-0.01935	-0.00351	-0.00245	-0.00186	0.00165	0.00166	-0.00144	0.00667	-0.000166485	0.00214	0.000610515
7.28667	0.000227326	-0.01934	-0.00352	-0.00246	-0.00186	0.00165	0.00163	-0.00143	0.00666	-0.000179409	0.00218	0.000622674
7.29	0.000225403	-0.01934	-0.00353	-0.00247	-0.00187	0.00165	0.00159	-0.00143	0.00666	-0.000183058	0.00222	0.000636453
7.29333	0.00022304	-0.01934	-0.00353	-0.00247	-0.00187	0.00165	0.00156	-0.00142	0.00665	-0.000177621	0.00225	0.000648055
7.29667	0.000220486	-0.01934	-0.00353	-0.00247	-0.00187	0.00166	0.00155	-0.00141	0.00664	-0.000165691	0.00227	0.000655444
7.3	0.000218409	-0.01934	-0.00353	-0.00247	-0.00188	0.00167	0.00156	-0.0014	0.00661	-0.000150421	0.00229	0.000658035
7.30333	0.000217708	-0.01935	-0.00354	-0.00248	-0.00188	0.00168	0.00158	-0.0014	0.00657	-0.000133528	0.00229	0.00065576
7.30667	0.000218736	-0.01936	-0.00354	-0.00249	-0.00189	0.00171	0.00161	-0.0014	0.00654	-0.000115049	0.00229	0.000648569
7.31	0.000220902	-0.01938	-0.00354	-0.0025	-0.00189	0.00174	0.00164	-0.00141	0.00654	-9.56827e-05	0.00229	0.000637255
7.31333	0.000223364	-0.0194	-0.00354	-0.00251	-0.00189	0.00176	0.00166	-0.00143	0.00655	-7.78641e-05	0.00227	0.000624503
7.31667	0.000225849	-0.01942	-0.00354	-0.00251	-0.00189	0.00178	0.00168	-0.00143	0.00656	-6.34728e-05	0.00224	0.000614034
7.32	0.000228127	-0.01945	-0.00353	-0.00251	-0.0019	0.0018	0.00169	-0.00144	0.00656	-5.22998e-05	0.00222	0.000608112
7.32333	0.000229156	-0.01945	-0.00353	-0.00251	-0.0019	0.00181	0.0017	-0.00144	0.00655	-4.33457e-05	0.00219	0.000606373
7.32667	0.000227555	-0.01947	-0.00353	-0.00251	-0.00191	0.00181	0.0017	-0.00143	0.00654	-3.56789e-05	0.00217	0.000607217
7.33	0.000222919	-0.01948	-0.00353	-0.0025	-0.00191	0.00182	0.0017	-0.00142	0.00655	-2.8959e-05	0.00215	0.000609727
7.33333	0.000216101	-0.01948	-0.00352	-0.00251	-0.00192	0.00182	0.00169	-0.00141	0.00655	-2.42924e-05	0.00213	0.00061365
7.33667	0.000208373	-0.01949	-0.00352	-0.00251	-0.00192	0.00182	0.00167	-0.00139	0.00654	-2.2643e-05	0.0021	0.000617739
7.34	0.000201175	-0.01949	-0.00352	-0.00252	-0.00192	0.00183	0.00165	-0.00138	0.00652	-2.27714e-05	0.00207	0.000619792
7.34333	0.000195976	-0.01949	-0.00352	-0.00253	-0.00192	0.00183	0.00163	-0.00138	0.0065	-2.27869e-05	0.00204	0.000619072
7.34667	0.000193379	-0.01949	-0.00353	-0.00253	-0.00192	0.00184	0.00161	-0.00137	0.00646	-2.27699e-05	0.002	0.000617159
7.35	0.000193177	-0.0195	-0.00353	-0.00252	-0.00192	0.00184	0.00157	-0.00136	0.00642	-2.44564e-05	0.00196	0.000616157
7.35333	0.000195261	-0.01951	-0.00354	-0.00251	-0.00192	0.00185	0.00154	-0.00135	0.00635	-2.92561e-05	0.00193	0.000617308
7.35667	0.000199671	-0.01951	-0.00355	-0.00251	-0.00192	0.00185	0.00151	-0.00134	0.00629	-3.68703e-05	0.00192	0.000621171
7.36	0.000206232	-0.01952	-0.00356	-0.00251	-0.00192	0.00186	0.0015	-0.00134	0.00623	-4.43158e-05	0.00191	0.000628201
7.36333	0.000214404	-0.01954	-0.00357	-0.00251	-0.00193	0.00186	0.0015	-0.00135	0.00618	-4.69323e-05	0.00192	0.000638326
7.36667	0.000223253	-0.01955	-0.00358	-0.00251	-0.00194	0.00187	0.00151	-0.00135	0.00613	-4.22812e-05	0.00192	0.000650141
7.37	0.0002317	-0.01955	-0.00358	-0.00251	-0.00194	0.00187	0.00153	-0.00136	0.00608	-3.30965e-05	0.00191	0.000660757
7.37333	0.000238842	-0.01956	-0.00358	-0.00251	-0.00195	0.00188	0.00154	-0.00137	0.00603	-2.57236e-05	0.00189	0.000666435
7.37667	0.000244324	-0.01956	-0.00357	-0.00252	-0.00195	0.00189	0.00155	-0.00139	0.00601	-2.54467e-05	0.00186	0.000664557
7.38	0.000248578	-0.01956	-0.00356	-0.00252	-0.00195	0.00189	0.00153	-0.0014	0.00603	-3.37773e-05	0.00181	0.000655516
7.38333	0.000252531	-0.01956	-0.00355	-0.00252	-0.00196	0.00189	0.00151	-0.0014	0.00606	-4.94791e-05	0.00177	0.000642676
7.38667	0.000256929	-0.01957	-0.00354	-0.00251	-0.00197	0.00188	0.00148	-0.0014	0.0061	-7.02638e-05	0.00175	0.000630896
7.39	0.000261583	-0.01958	-0.00354	-0.00251	-0.00198	0.00187	0.00145	-0.0014	0.00614	-9.28929e-05	0.00174	0.000623931
7.39333	0.000265265	-0.01959	-0.00354	-0.00251	-0.00199	0.00187	0.00143	-0.0014	0.00617	-0.000111959	0.00176	0.000622352
7.39667	0.00026667	-0.0196	-0.00354	-0.00251	-0.00199	0.00186	0.0014	-0.0014	0.00621	-0.000120247	0.00178	0.000624414
7.4	0.000265473	-0.01962	-0.00354	-0.00251	-0.00199	0.00186	0.00138	-0.0014	0.00623	-0.000113416	0.0018	0.000628188
7.40333	0.000262316	-0.01964	-0.00354	-0.00251	-0.00199	0.00186	0.00135	-0.0014	0.00624	-9.4304e-05	0.00181	0.000632202
7.40667	0.000258124	-0.01965	-0.00354	-0.00252	-0.002	0.00186	0.00134	-0.0014	0.00623	-7.04681e-05	0.00182	0.000634996
7.41	0.000253948	-0.01966	-0.00355	-0.00252	-0.002	0.00186	0.00133	-0.0014	0.00623	-4.86111e-05	0.00184	0.000635531
7.41333	0.000251086	-0.01967	-0.00356	-0.00252	-0.00201	0.00187	0.00133	-0.00139	0.00624	-3.22578e-05	0.00187	0.000634798
7.41667	0.000250454	-0.01967	-0.00357	-0.00252	-0.00201	0.00187	0.00135	-0.00139	0.00625	-2.27436e-05	0.00191	0.000635486
7.42	0.000251667	-0.01966	-0.00358	-0.00251	-0.00202	0.00187	0.00137	-0.00139	0.00626	-2.09224e-05	0.00194	0.000638709
7.42333	0.000253	-0.01966	-0.00358	-0.00251	-0.00203	0.00187	0.00138	-0.00139	0.00626	-2.71951e-05	0.00195	0.000642426
7.42667	0.00025251	-0.01966	-0.00359	-0.00251	-0.00203	0.00187	0.00139	-0.00139	0.00625	-4.00902e-05	0.00195	0.000643617
7.43	0.000249666	-0.01967	-0.00361	-0.00252	-0.00203	0.00188	0.00139	-0.00139	0.00625	-5.52366e-05	0.00193	0.000640579
7.43333	0.000245944	-0.01968	-0.00362	-0.00252	-0.00204	0.00188	0.00138	-0.00139	0.00624	-6.58417e-05	0.0019	0.000633592
7.43667	0.000243673	-0.0197	-0.00363	-0.00253	-0.00204	0.00188	0.00136	-0.00138	0.00623	-6.59794e-05	0.00186	0.000624084
7.44	0.000244471	-0.01973	-0.00364	-0.00253	-0.00204	0.00188	0.00135	-0.00138	0.00621	-5.47105e-05	0.00183	0.000612771
7.44333	0.000248678	-0.01975	-0.00365	-0.00253	-0.00203	0.00188	0.00135	-0.00138	0.00619	-3.58444e-05	0.00179	0.000599586
7.44667	0.000255671	-0.01976	-0.00366	-0.00253	-0.00203	0.00188	0.00135	-0.00139	0.00616	-1.40292e-05	0.00176	0.000585271
7.45	0.000264385	-0.01978	-0.00365	-0.00253	-0.00204	0.00188	0.00136	-0.00139	0.00612	7.42852e-06	0.00172	0.000571325
7.45333	0.000273663	-0.0198	-0.00365	-0.00253	-0.00204	0.00189	0.00137	-0.0014	0.00608	2.59511e-05	0.0017	0.000558498
7.45667	0.000282138	-0.01981	-0.00364	-0.00253	-0.00204	0.00189	0.00139	-0.00141	0.00606	3.87812e-05	0.00167	0.000546915
7.46	0.000288228	-0.01983	-0.00363	-0.00253	-0.00204	0.0019	0.00142	-0.00142	0.00607	4.32962e-05	0.00166	0.000537684
7.46333	0.000290899	-0.01984	-0.00362	-0.00253	-0.00205	0.0019	0.00145	-0.00142	0.00609	3.83325e-05	0.00166	0.000532569
7.46667	0.000290277	-0.01985	-0.00361	-0.00252	-0.00205	0.00191	0.00146	-0.00143	0.00611	2.49593e-05	0.00166	0.00053193
7.47	0.000287075	-0.01985	-0.00361	-0.00251	-0.00206	0.00191	0.00144	-0.00143	0.0061	6.11488e-06	0.00165	0.000534235
7.47333	0.000281758	-0.01986	-0.00362	-0.00249	-0.00206	0.00191	0.00139	-0.00143	0.00605	-1.39859e-05	0.00164	0.000537426
7.47667	0.000274729	-0.01987	-0.00362	-0.00248	-0.00207	0.00191	0.00132	-0.00143	0.00598	-3.11933e-05	0.00161	0.000539883
7.48	0.000267111	-0.01988	-0.00363	-0.00247	-0.00207	0.00192	0.00124	-0.00142	0.00593	-4.34308e-05	0.00158	0.000539804
7.48333	0.000260683	-0.01989	-0.00363	-0.00246	-0.00208	0.00192	0.00119	-0.00142	0.0059	-5.09197e-05	0.00154	0.000534987
7.48667	0.000256713	-0.0199	-0.00363	-0.00246	-0.00208	0.00193	0.00117	-0.00142	0.00591	-5.44676e-05	0.00151	0.000525076
7.49	0.000255309	-0.01991	-0.00363	-0.00247	-0.00208	0.00193	0.00117	-0.00142	0.00594	-5.43345e-05	0.0015	0.000512682
7.49333	0.000255971	-0.01992	-0.00363	-0.00247	-0.00209	0.00194	0.00119	-0.00142	0.00595	-5.07618e-05	0.00151	0.000500583
7.49667	0.000258136	-0.01994	-0.00363	-0.00249	-0.0021	0.00194	0.00122	-0.00142	0.00593	-4.49177e-05	0.00151	0.000489841
7.5	0.00026112	-0.01995	-0.00364	-0.00249	-0.0021	0.00194	0.00124	-0.00142	0.00586	-3.83294e-05	0.00151	0.000481574
7.50333	0.000264251	-0.01996	-0.00364	-0.00249	-0.0021	0.00194	0.00124	-0.00141	0.00579	-3.17178e-05	0.0015	0.000478098
7.50667	0.000267236	-0.01997	-0.00365	-0.00249	-0.00211	0.00195	0.00124	-0.0014	0.00573	-2.5606e-05	0.00147	0.000480726
7.51	0.000269918	-0.01997	-0.00365	-0.00249	-0.00212	0.00195	0.00124	-0.0014	0.00571	-2.01488e-05	0.00145	0.000487456
7.51333	0.00027201	-0.01997	-0.00366	-0.00248	-0.00212	0.00196	0.00124	-0.00139	0.00572	-1.30065e-05	0.00144	0.000494871
7.51667	0.000273318	-0.01998	-0.00366	-0.00248	-0.00213	0.00196	0.00126	-0.00139	0.00574	-9.29919e-07	0.00145	0.000501737
7.52	0.000273545	-0.01998	-0.00366	-0.00248	-0.00214	0.00196	0.00128	-0.00139	0.00578	1.64306e-05	0.00149	0.000508603
7.52333	0.000272	-0.01998	-0.00366	-0.00249	-0.00215	0.00197	0.0013	-0.00139	0.00584	3.73794e-05	0.00155	0.000514956
7.52667	0.000268344	-0.01999	-0.00366	-0.00249	-0.00216	0.00197	0.00131	-0.0014	0.0059	6.05515e-05	0.00162	0.000518199
7.53	0.000263622	-0.02	-0.00366	-0.0025	-0.00216	0.00197	0.00131	-0.00141	0.00596	8.39217e-05	0.00167	0.000515055
7.53333	0.000259758	-0.02002	-0.00366	-0.00251	-0.00217	0.00197	0.00132	-0.00141	0.00602	0.000103283	0.00171	0.000504083
7.53667	0.000258096	-0.02003	-0.00366	-0.00251	-0.00218	0.00197	0.00134	-0.00141	0.00607	0.000114326	0.00172	0.000487192
7.54	0.000259045	-0.02005	-0.00365	-0.00251	-0.00219	0.00198	0.00136	-0.00141	0.00609	0.00011665	0.0017	0.000469159
7.54333	0.000262332	-0.02006	-0.00365	-0.00251	-0.00221	0.00198	0.00138	-0.0014	0.0061	0.000113541	0.00167	0.00045555
7.54667	0.000266693	-0.02008	-0.00365	-0.00251	-0.00222	0.00198	0.00138	-0.00139	0.00609	0.000107976	0.00164	0.000449403
7.55	0.000270207	-0.02009	-0.00365	-0.0025	-0.00224	0.00199	0.00136	-0.00138	0.00606	0.000101357	0.00161	0.000449209
7.55333	0.00027185	-0.0201	-0.00364	-0.00249	-0.00225	0.002	0.00131	-0.00138	0.00602	9.49694e-05	0.00159	0.000450641
7.55667	0.000272163	-0.02011	-0.00363	-0.00249	-0.00227	0.002	0.00125	-0.00139	0.00599	9.02532e-05	0.00157	0.000450105
7.56	0.000272193	-0.02012	-0.00363	-0.00249	-0.00227	0.002	0.00119	-0.0014	0.00599	8.79277e-05	0.00157	0.000447039
7.56333	0.000272607	-0.02013	-0.00362	-0.00249	-0.00227	0.002	0.00113	-0.00141	0.006	8.74418e-05	0.00158	0.000443265
7.56667	0.000273666	-0.02013	-0.00362	-0.0025	-0.00226	0.002	0.0011	-0.00142	0.00602	8.74836e-05	0.00159	0.000439796
7.57	0.000275057	-0.02014	-0.00363	-0.0025	-0.00224	0.00199	0.00107	-0.00143	0.00602	8.78704e-05	0.00159	0.000435377
7.57333	0.000275892	-0.02015	-0.00363	-0.00251	-0.00221	0.00198	0.00105	-0.00144	0.00602	9.00413e-05	0.0016	0.000428761
7.57667	0.00027555	-0.02015	-0.00364	-0.00252	-0.00219	0.00196	0.00103	-0.00145	0.00604	9.44294e-05	0.0016	0.000420674
7.58	0.000274162	-0.02016	-0.00365	-0.00252	-0.00216	0.00196	0.00101	-0.00145	0.00607	9.93126e-05	0.00159	0.000412419
7.58333	0.000272117	-0.02017	-0.00366	-0.00253	-0.00215	0.00195	0.00099735	-0.00146	0.00611	0.00010304	0.00157	0.000403139
7.58667	0.000269756	-0.02017	-0.00367	-0.00253	-0.00214	0.00195	0.000990545	-0.00146	0.00613	0.000105567	0.00155	0.000390868
7.59	0.000267742	-0.02017	-0.00368	-0.00253	-0.00214	0.00196	0.000995033	-0.00146	0.00613	0.000107498	0.00154	0.000377083
7.59333	0.00026733	-0.02017	-0.00368	-0.00252	-0.00214	0.00196	0.00101	-0.00146	0.00611	0.000108397	0.00154	0.00036719
7.59667	0.000269843	-0.02018	-0.00368	-0.00252	-0.00215	0.00197	0.00102	-0.00145	0.00608	0.000106658	0.00154	0.000365299
7.6	0.000275507	-0.02019	-0.00368	-0.00252	-0.00215	0.00197	0.00104	-0.00144	0.00605	0.000101451	0.00154	0.000370041
7.60333	0.000282784	-0.02021	-0.00368	-0.00251	-0.00215	0.00198	0.00104	-0.00143	0.00603	9.35675e-05	0.00152	0.000375331
7.60667	0.000289091	-0.02022	-0.00368	-0.00251	-0.00215	0.00199	0.00104	-0.00142	0.006	8.36804e-05	0.00147	0.000374732
7.61	0.000292452	-0.02023	-0.00367	-0.00251	-0.00215	0.00199	0.00104	-0.00141	0.00596	7.14057e-05	0.00142	0.000365627
7.61333	0.000292563	-0.02024	-0.00366	-0.00251	-0.00215	0.002	0.00102	-0.00142	0.00592	5.6493e-05	0.00138	0.000349735
7.61667	0.000290307	-0.02025	-0.00366	-0.00251	-0.00215	0.002	0.00101	-0.00143	0.00589	3.97235e-05	0.00136	0.000331078
7.62	0.000286695	-0.02026	-0.00366	-0.00252	-0.00214	0.002	0.000998237	-0.00144	0.00587	2.3593e-05	0.00136	0.000314604
7.62333	0.000282435	-0.02027	-0.00365	-0.00253	-0.00215	0.002	0.000996325	-0.00145	0.00585	1.23381e-05	0.00135	0.000304698
7.62667	0.000278085	-0.02029	-0.00365	-0.00254	-0.00215	0.00199	0.001	-0.00145	0.00582	9.17696e-06	0.00134	0.000302826
7.63	0.000274373	-0.0203	-0.00363	-0.00255	-0.00216	0.00199	0.001	-0.00144	0.00579	1.41499e-05	0.00133	0.000306648
7.63333	0.000272269	-0.02032	-0.00363	-0.00255	-0.00216	0.00198	0.00101	-0.00143	0.00578	2.55658e-05	0.00132	0.000311893
7.63667	0.00027244	-0.02033	-0.00362	-0.00255	-0.00217	0.00198	0.00101	-0.00142	0.0058	4.08484e-05	0.00131	0.000316035
7.64	0.000274549	-0.02034	-0.00361	-0.00256	-0.00218	0.00197	0.00102	-0.00141	0.00583	5.52149e-05	0.00131	0.000319722
7.64333	0.000277167	-0.02035	-0.0036	-0.00257	-0.00219	0.00197	0.00104	-0.00141	0.00587	6.26373e-05	0.00131	0.000324381
7.64667	0.000278441	-0.02035	-0.00361	-0.00257	-0.00219	0.00197	0.00107	-0.00141	0.00591	5.93384e-05	0.00132	0.000330316
7.65	0.000277304	-0.02035	-0.00361	-0.00257	-0.00219	0.00197	0.00108	-0.00142	0.00592	4.57595e-05	0.00135	0.000337243
7.65333	0.000274269	-0.02035	-0.00362	-0.00257	-0.00219	0.00196	0.00107	-0.00143	0.00593	2.6112e-05	0.00138	0.000345035
7.65667	0.000270812	-0.02035	-0.00363	-0.00257	-0.00219	0.00197	0.00105	-0.00143	0.00592	6.55276e-06	0.00142	0.000353515
7.66	0.000268173	-0.02035	-0.00363	-0.00257	-0.00219	0.00197	0.00102	-0.00144	0.00592	-8.38011e-06	0.00145	0.00036198
7.66333	0.00026693	-0.02035	-0.00365	-0.00257	-0.00219	0.00197	0.00102	-0.00144	0.00592	-1.97217e-05	0.00147	0.000369687
7.66667	0.000267181	-0.02035	-0.00366	-0.00256	-0.00219	0.00197	0.00103	-0.00144	0.0059	-3.32651e-05	0.00148	0.000376649
7.67	0.000268812	-0.02036	-0.00366	-0.00255	-0.00219	0.00197	0.00105	-0.00144	0.00586	-5.33319e-05	0.00148	0.000382953
7.67333	0.000271815	-0.02036	-0.00366	-0.00255	-0.00219	0.00196	0.00108	-0.00145	0.0058	-7.88451e-05	0.00147	0.000387647
7.67667	0.000276465	-0.02037	-0.00366	-0.00255	-0.0022	0.00195	0.0011	-0.00146	0.00573	-0.000104482	0.00145	0.000389207
7.68	0.000282814	-0.02037	-0.00366	-0.00253	-0.0022	0.00195	0.0011	-0.00146	0.00567	-0.000122424	0.00144	0.000386543
7.68333	0.000289981	-0.02037	-0.00366	-0.00253	-0.0022	0.00195	0.00108	-0.00146	0.0056	-0.000125253	0.00142	0.000379169
7.68667	0.000296442	-0.02038	-0.00366	-0.00252	-0.0022	0.00195	0.00106	-0.00145	0.00551	-0.000111403	0.0014	0.000366753
7.69	0.000300737	-0.02039	-0.00366	-0.00252	-0.0022	0.00195	0.00102	-0.00144	0.00541	-8.74341e-05	0.00138	0.000349446
7.69333	0.000301996	-0.0204	-0.00367	-0.00253	-0.0022	0.00195	0.000991807	-0.00144	0.0053	-6.39231e-05	0.00135	0.000329494
7.69667	0.000300628	-0.02041	-0.00368	-0.00254	-0.0022	0.00195	0.000977261	-0.00144	0.00523	-4.86498e-05	0.00132	0.000311822
7.7	0.000297914	-0.02043	-0.00368	-0.00255	-0.0022	0.00195	0.000987494	-0.00144	0.00521	-4.22827e-05	0.00129	0.000302297
7.70333	0.000294542	-0.02043	-0.00368	-0.00256	-0.0022	0.00195	0.00102	-0.00144	0.00525	-4.02867e-05	0.00127	0.000304417
7.70667	0.000290783	-0.02044	-0.00368	-0.00257	-0.00221	0.00195	0.00107	-0.00144	0.00532	-3.87595e-05	0.00126	0.000317292
7.71	0.000287721	-0.02044	-0.00368	-0.00257	-0.00221	0.00194	0.00112	-0.00144	0.00539	-3.76192e-05	0.00124	0.000337415
7.71333	0.000286444	-0.02044	-0.00369	-0.00256	-0.00221	0.00194	0.00116	-0.00144	0.00543	-3.89235e-05	0.00122	0.00036107
7.71667	0.000286264	-0.02044	-0.00369	-0.00255	-0.00221	0.00194	0.00119	-0.00144	0.00543	-4.40373e-05	0.00119	0.000384541
7.72	0.000285204	-0.02045	-0.00369	-0.00254	-0.00221	0.00194	0.00119	-0.00144	0.00537	-5.23122e-05	0.00115	0.000404083
7.72333	0.000282001	-0.02045	-0.0037	-0.00253	-0.00221	0.00194	0.00118	-0.00145	0.00529	-6.12138e-05	0.0011	0.000416569
7.72667	0.000277073	-0.02045	-0.0037	-0.00253	-0.00222	0.00193	0.00117	-0.00146	0.0052	-6.77046e-05	0.00105	0.000420711
7.73	0.000271957	-0.02046	-0.0037	-0.00253	-0.00222	0.00193	0.00116	-0.00147	0.00513	-7.02468e-05	0.00103	0.000418308
7.73333	0.000267942	-0.02046	-0.00369	-0.00254	-0.00222	0.00193	0.00114	-0.00147	0.0051	-6.99018e-05	0.00102	0.000412379
7.73667	0.000265304	-0.02047	-0.00369	-0.00255	-0.00222	0.00193	0.00111	-0.00146	0.00509	-6.95289e-05	0.00104	0.000403546
7.74	0.000263746	-0.02048	-0.00368	-0.00255	-0.00223	0.00193	0.00108	-0.00145	0.00509	-7.20355e-05	0.00107	0.000390811
7.74333	0.000263013	-0.02049	-0.00368	-0.00256	-0.00223	0.00193	0.00106	-0.00144	0.0051	-7.9071e-05	0.0011	0.000375167
7.74667	0.000263156	-0.0205	-0.00369	-0.00256	-0.00224	0.00192	0.00104	-0.00144	0.0051	-8.98061e-05	0.00113	0.000359686
7.75	0.000264525	-0.02051	-0.00369	-0.00255	-0.00224	0.00192	0.00104	-0.00144	0.0051	-0.000100933	0.00115	0.000347063
7.75333	0.000267145	-0.02052	-0.0037	-0.00255	-0.00224	0.00192	0.00103	-0.00144	0.0051	-0.000109534	0.00115	0.000338006
7.75667	0.000270163	-0.02052	-0.0037	-0.00254	-0.00225	0.00192	0.00102	-0.00145	0.00509	-0.000115169	0.00116	0.000330364
7.76	0.000272241	-0.02053	-0.00371	-0.00253	-0.00225	0.00192	0.00098334	-0.00145	0.00509	-0.000118474	0.00117	0.000319956
7.76333	0.000272248	-0.02053	-0.00371	-0.00254	-0.00225	0.00192	0.000938596	-0.00145	0.00507	-0.000119924	0.0012	0.000303293
7.76667	0.000270001	-0.02054	-0.00371	-0.00255	-0.00225	0.00193	0.000887618	-0.00145	0.00505	-0.00012058	0.00124	0.000280036
7.77	0.00026689	-0.02054	-0.00371	-0.00255	-0.00225	0.00193	0.000838993	-0.00145	0.005	-0.000122022	0.00126	0.000254227
7.77333	0.000264932	-0.02055	-0.00371	-0.00257	-0.00226	0.00193	0.000800923	-0.00146	0.00496	-0.000124959	0.00125	0.000232479
7.77667	0.000264827	-0.02055	-0.0037	-0.00257	-0.00226	0.00192	0.000778972	-0.00146	0.00494	-0.00012933	0.00122	0.000219872
7.78	0.000265705	-0.02057	-0.0037	-0.00259	-0.00227	0.00192	0.000773206	-0.00147	0.00493	-0.000135302	0.00117	0.000218139
7.78333	0.00026666	-0.02058	-0.0037	-0.00259	-0.00228	0.00192	0.000777094	-0.00147	0.00495	-0.000142629	0.00113	0.000225852
7.78667	0.000267724	-0.02059	-0.0037	-0.0026	-0.00228	0.00191	0.000781005	-0.00147	0.00498	-0.000149875	0.0011	0.000238523
7.79	0.000269312	-0.02059	-0.0037	-0.00261	-0.00229	0.00191	0.000777974	-0.00146	0.00501	-0.000155448	0.00108	0.000250291
7.79333	0.00027129	-0.0206	-0.0037	-0.00262	-0.00229	0.00191	0.000766449	-0.00145	0.00504	-0.000158479	0.00107	0.000256969
7.79667	0.00027299	-0.0206	-0.00371	-0.00263	-0.0023	0.00191	0.000748596	-0.00143	0.00506	-0.000158745	0.00105	0.000257247
7.8	0.000273764	-0.02061	-0.00371	-0.00263	-0.0023	0.00192	0.000727276	-0.00142	0.00504	-0.000156316	0.00104	0.000251853
7.80333	0.00027333	-0.02062	-0.00372	-0.00263	-0.00231	0.00192	0.000705174	-0.00141	0.00501	-0.000150718	0.00102	0.000242847
7.80667	0.000271991	-0.02063	-0.00373	-0.00263	-0.00231	0.00192	0.000685526	-0.00141	0.00498	-0.00014143	0.000998492	0.000233071
7.81	0.000270464	-0.02065	-0.00373	-0.00264	-0.0023	0.00192	0.000672117	-0.00141	0.00495	-0.000129652	0.000973872	0.000224551
7.81333	0.000269107	-0.02066	-0.00373	-0.00265	-0.0023	0.00192	0.000668441	-0.00142	0.00494	-0.000118374	0.000944718	0.000217376
7.81667	0.000267307	-0.02068	-0.00373	-0.00265	-0.00229	0.00192	0.000676261	-0.00144	0.00493	-0.000110543	0.00090998	0.000209934
7.82	0.000263725	-0.02069	-0.00373	-0.00266	-0.00229	0.00192	0.000693956	-0.00144	0.00491	-0.000107403	0.000869519	0.000199879
7.82333	0.000257559	-0.0207	-0.00373	-0.00266	-0.00229	0.00192	0.000715721	-0.00145	0.00489	-0.000108032	0.000827076	0.000186586
7.82667	0.000249769	-0.0207	-0.00373	-0.00267	-0.00229	0.00192	0.000732833	-0.00145	0.00485	-0.000110284	0.00079086	0.0001726
7.83	0.000242588	-0.02071	-0.00372	-0.00267	-0.00229	0.00192	0.000737027	-0.00145	0.00478	-0.000112331	0.000769565	0.000161328
7.83333	0.000237683	-0.02071	-0.00371	-0.00267	-0.00229	0.00192	0.000724653	-0.00145	0.00471	-0.000113054	0.000767268	0.000154212
7.83667	0.000235322	-0.02071	-0.0037	-0.00267	-0.0023	0.00192	0.000698858	-0.00145	0.00467	-0.000111692	0.000781337	0.000150357
7.84	0.000235163	-0.02071	-0.00369	-0.00267	-0.0023	0.00192	0.000666492	-0.00145	0.00466	-0.000107717	0.000803796	0.000147955
7.84333	0.000236896	-0.02072	-0.00369	-0.00267	-0.00231	0.00193	0.00063263	-0.00146	0.00467	-0.000100492	0.000825905	0.000145804
7.84667	0.000240015	-0.02073	-0.0037	-0.00267	-0.00231	0.00194	0.000598854	-0.00146	0.00469	-8.97705e-05	0.000843099	0.000143735
7.85	0.000243921	-0.02075	-0.0037	-0.00266	-0.00232	0.00195	0.00056429	-0.00146	0.00473	-7.71802e-05	0.000855958	0.000142251
7.85333	0.00024838	-0.02076	-0.00371	-0.00266	-0.00233	0.00196	0.000527595	-0.00146	0.00478	-6.62115e-05	0.000868037	0.000142199
7.85667	0.000253321	-0.02078	-0.00371	-0.00266	-0.00234	0.00196	0.000491045	-0.00145	0.00483	-6.06196e-05	0.000881004	0.000144879
7.86	0.000258187	-0.02079	-0.00372	-0.00266	-0.00235	0.00196	0.000461245	-0.00144	0.00486	-6.32283e-05	0.000888968	0.000151585
7.86333	0.000262009	-0.0208	-0.00372	-0.00265	-0.00235	0.00196	0.000443074	-0.00143	0.00487	-7.50527e-05	0.000882256	0.000162384
7.86667	0.000264362	-0.0208	-0.00373	-0.00265	-0.00236	0.00195	0.000434027	-0.00141	0.00488	-9.39822e-05	0.000858979	0.000175728
7.87	0.000265609	-0.0208	-0.00373	-0.00265	-0.00237	0.00195	0.000424613	-0.0014	0.00489	-0.000115127	0.000826084	0.000189278
7.87333	0.000265969	-0.0208	-0.00373	-0.00265	-0.00237	0.00195	0.000404632	-0.00139	0.00491	-0.000133746	0.000790622	0.000200866
7.87667	0.000265088	-0.0208	-0.00373	-0.00265	-0.00237	0.00195	0.000372145	-0.00138	0.00492	-0.000147272	0.000758696	0.000209068
7.88	0.00026259	-0.0208	-0.00373	-0.00267	-0.00238	0.00195	0.000336539	-0.00138	0.00492	-0.000154709	0.000738449	0.000213814
7.88333	0.000258855	-0.02081	-0.00374	-0.00267	-0.00239	0.00195	0.000310977	-0.00137	0.00489	-0.000155962	0.000735219	0.000216899
7.88667	0.000255472	-0.02082	-0.00374	-0.00268	-0.00239	0.00195	0.000302153	-0.00137	0.00481	-0.000152443	0.000745456	0.00022063
7.89	0.000254527	-0.02083	-0.00373	-0.00269	-0.00239	0.00194	0.000307737	-0.00137	0.0047	-0.000146728	0.00075801	0.000224953
7.89333	0.000256981	-0.02085	-0.00373	-0.00269	-0.0024	0.00194	0.000320961	-0.00136	0.00456	-0.000141346	0.000761751	0.000226423
7.89667	0.00026207	-0.02085	-0.00373	-0.00269	-0.00239	0.00193	0.000334796	-0.00136	0.00443	-0.000138832	0.000752679	0.000221145
7.9	0.000268155	-0.02086	-0.00374	-0.00269	-0.00239	0.00193	0.000344402	-0.00136	0.00431	-0.000141286	0.000733321	0.0002085
7.90333	0.000273615	-0.02087	-0.00376	-0.00269	-0.00239	0.00193	0.00034923	-0.00135	0.00423	-0.000148151	0.0007069	0.00019106
7.90667	0.000277242	-0.02087	-0.00377	-0.00269	-0.00239	0.00193	0.000351931	-0.00135	0.00419	-0.000155892	0.000674561	0.000172435
7.91	0.000278288	-0.02087	-0.00378	-0.00269	-0.00239	0.00193	0.000355009	-0.00136	0.00416	-0.000161138	0.000637565	0.000156499
7.91333	0.000276351	-0.02088	-0.00378	-0.00269	-0.00239	0.00192	0.000359383	-0.00138	0.00414	-0.00016337	0.000599845	0.0001463
7.91667	0.000271642	-0.02088	-0.00379	-0.00269	-0.00239	0.00192	0.000364029	-0.0014	0.00412	-0.000164056	0.000566985	0.000141711
7.92	0.000265291	-0.02089	-0.00379	-0.00269	-0.00239	0.00192	0.00036645	-0.00141	0.00409	-0.000164221	0.000542404	0.00013872
7.92333	0.000258876	-0.02091	-0.00378	-0.00269	-0.00239	0.00192	0.000364656	-0.00142	0.00404	-0.000164036	0.000524469	0.000132318
7.92667	0.000253648	-0.02092	-0.00378	-0.00269	-0.00239	0.00191	0.000358317	-0.00142	0.00399	-0.0001642	0.000508086	0.000119779
7.93	0.00025029	-0.02094	-0.00377	-0.00267	-0.0024	0.00191	0.000348947	-0.00142	0.00396	-0.000165761	0.000489284	0.000100202
7.93333	0.000249147	-0.02095	-0.00376	-0.00267	-0.0024	0.00191	0.000339368	-0.00141	0.00396	-0.000167751	0.00046851	7.35742e-05
7.93667	0.000250427	-0.02096	-0.00375	-0.00265	-0.0024	0.00191	0.000331491	-0.00141	0.004	-0.000166864	0.000450249	4.29954e-05
7.94	0.000253858	-0.02098	-0.00374	-0.00265	-0.00241	0.00192	0.000325493	-0.0014	0.00407	-0.0001611	0.000437936	1.53256e-05
7.94333	0.000258452	-0.02098	-0.00374	-0.00264	-0.00241	0.00192	0.000321339	-0.0014	0.00416	-0.00015248	0.000429248	-2.87512e-06
7.94667	0.000263166	-0.02099	-0.00375	-0.00265	-0.00242	0.00193	0.000319063	-0.0014	0.00425	-0.000144911	0.000417851	-9.31091e-06
7.95	0.000267188	-0.02099	-0.00377	-0.00265	-0.00242	0.00194	0.000317549	-0.0014	0.00432	-0.000140979	0.000399625	-6.23337e-06
7.95333	0.000269314	-0.021	-0.00378	-0.00265	-0.00243	0.00194	0.00031477	-0.00139	0.00434	-0.00014128	0.000376778	1.6385e-06
7.95667	0.000268159	-0.02101	-0.0038	-0.00266	-0.00244	0.00193	0.000309551	-0.00139	0.00433	-0.000144317	0.000356133	9.68027e-06
7.96	0.000263243	-0.02103	-0.00381	-0.00267	-0.00244	0.00193	0.000302767	-0.00138	0.00428	-0.000146932	0.00034417	1.47332e-05
7.96333	0.000255619	-0.02105	-0.00383	-0.00267	-0.00245	0.00192	0.000297031	-0.00138	0.00422	-0.000147297	0.000343747	1.50951e-05
7.96667	0.000247753	-0.02107	-0.00383	-0.00267	-0.00246	0.00191	0.00029602	-0.00138	0.00416	-0.000147706	0.000353948	1.12257e-05
7.97	0.000242665	-0.02108	-0.00383	-0.00267	-0.00246	0.00191	0.000304362	-0.00139	0.00413	-0.000153098	0.000370618	5.90981e-06
7.97333	0.00024216	-0.02109	-0.00383	-0.00267	-0.00246	0.00191	0.000324876	-0.00138	0.00413	-0.000167319	0.000386588	2.27085e-06
7.97667	0.000245375	-0.02109	-0.00384	-0.00267	-0.00246	0.00192	0.00035217	-0.00138	0.00414	-0.000190341	0.000394483	2.81159e-06
7.98	0.00024933	-0.02109	-0.00383	-0.00267	-0.00246	0.00192	0.000373194	-0.00138	0.00414	-0.000217542	0.000390507	9.49855e-06
7.98333	0.000251154	-0.02109	-0.00383	-0.00267	-0.00246	0.00193	0.000378464	-0.00137	0.00413	-0.000242389	0.000374331	2.17525e-05
7.98667	0.000249937	-0.02109	-0.00383	-0.00268	-0.00246	0.00193	0.00036877	-0.00137	0.00411	-0.000260237	0.000348323	3.49743e-05
7.99	0.000246649	-0.02109	-0.00382	-0.00269	-0.00247	0.00194	0.000349554	-0.00138	0.00409	-0.000269008	0.000318162	4.32052e-05
7.99333	0.00024236	-0.0211	-0.0038	-0.00269	-0.00247	0.00193	0.00032404	-0.00138	0.00409	-0.000268547	0.000289742	4.36188e-05
7.99667	0.000237004	-0.0211	-0.00379	-0.00269	-0.00247	0.00193	0.000293926	-0.00139	0.00409	-0.000261283	0.00026679	3.81242e-05
8	0.000230302	-0.02111	-0.00378	-0.0027	-0.00248	0.00192	0.000263185	-0.0014	0.00409	-0.00025205	0.000254347	3.10413e-05
8.00333	0.000223235	-0.02112	-0.00378	-0.00271	-0.00248	0.00191	0.000237836	-0.0014	0.0041	-0.000245579	0.000259829	2.60268e-05
8.00667	0.000217778	-0.02114	-0.00379	-0.0027	-0.00249	0.00191	0.000222963	-0.0014	0.0041	-0.000243713	0.000288567	2.45405e-05
8.01	0.000215464	-0.02116	-0.0038	-0.00269	-0.00249	0.00191	0.000220492	-0.00139	0.00408	-0.000244567	0.000339656	2.56914e-05
8.01333	0.000216809	-0.02119	-0.00382	-0.00269	-0.0025	0.00191	0.000227677	-0.00138	0.00405	-0.000243763	0.000404562	2.76668e-05
8.01667	0.000221532	-0.02121	-0.00383	-0.00269	-0.00251	0.00191	0.000237637	-0.00136	0.004	-0.00023742	0.000469017	2.95269e-05
8.02	0.000228544	-0.02124	-0.00383	-0.00269	-0.00251	0.00191	0.000244654	-0.00135	0.00394	-0.000225861	0.000516739	3.09467e-05
8.02333	0.000236241	-0.02125	-0.00384	-0.0027	-0.00251	0.00191	0.000250531	-0.00134	0.00388	-0.000213683	0.000535555	3.10339e-05
8.02667	0.000243287	-0.02125	-0.00384	-0.00271	-0.00252	0.0019	0.000264244	-0.00134	0.00382	-0.000204749	0.000524329	2.81026e-05
8.03	0.0002488	-0.02125	-0.00385	-0.00271	-0.00252	0.0019	0.000293366	-0.00134	0.00378	-0.000197848	0.000493989	2.05913e-05
8.03333	0.000251873	-0.02125	-0.00386	-0.00271	-0.00253	0.00189	0.000335784	-0.00135	0.00376	-0.000188277	0.00046114	9.305e-06
8.03667	0.000251485	-0.02125	-0.00387	-0.00271	-0.00254	0.00187	0.000380652	-0.00136	0.00378	-0.000172956	0.000439212	-1.78476e-06
8.04	0.000247319	-0.02124	-0.00388	-0.00271	-0.00255	0.00186	0.000417189	-0.00136	0.0038	-0.000152799	0.000432737	-8.19986e-06
8.04333	0.00024053	-0.02124	-0.00389	-0.0027	-0.00256	0.00185	0.000441769	-0.00136	0.00382	-0.000130984	0.000436586	-7.89994e-06
8.04667	0.000233055	-0.02124	-0.0039	-0.0027	-0.00256	0.00185	0.000457684	-0.00135	0.00382	-0.000111159	0.000442495	-2.19402e-06
8.05	0.000226187	-0.02125	-0.0039	-0.0027	-0.00257	0.00185	0.000469394	-0.00135	0.00381	-9.63728e-05	0.000448896	5.43703e-06
8.05333	0.00022033	-0.02125	-0.0039	-0.00271	-0.00257	0.00185	0.000475457	-0.00135	0.00379	-8.78286e-05	0.000460647	1.15522e-05
8.05667	0.000215857	-0.02125	-0.00389	-0.00271	-0.00257	0.00186	0.000467675	-0.00136	0.00376	-8.51286e-05	0.000480229	1.40388e-05
8.06	0.000213557	-0.02126	-0.00389	-0.00272	-0.00256	0.00187	0.000440724	-0.00137	0.00374	-8.74062e-05	0.000502593	1.23855e-05
8.06333	0.000214071	-0.02126	-0.00388	-0.00273	-0.00256	0.00187	0.000400168	-0.00138	0.00371	-9.37408e-05	0.000517396	7.19963e-06
8.06667	0.00021705	-0.02126	-0.00388	-0.00273	-0.00255	0.00188	0.000356338	-0.0014	0.00366	-0.000103343	0.000517274	-4.47668e-07
8.07	0.000220807	-0.02126	-0.00388	-0.00273	-0.00255	0.00188	0.000314315	-0.00141	0.0036	-0.000114878	0.000505072	-8.31511e-06
8.07333	0.000223093	-0.02126	-0.00388	-0.00273	-0.00255	0.00188	0.00027554	-0.00143	0.00352	-0.00012516	0.000492563	-1.28465e-05
8.07667	0.000222588	-0.02127	-0.00388	-0.00273	-0.00256	0.00188	0.000244509	-0.00143	0.00346	-0.000129647	0.000492287	-1.17118e-05
8.08	0.000219301	-0.02128	-0.00388	-0.00272	-0.00257	0.00189	0.000226912	-0.00144	0.00343	-0.000125061	0.00050775	-6.48897e-06
8.08333	0.00021381	-0.0213	-0.00388	-0.00271	-0.00257	0.00189	0.000223405	-0.00143	0.00344	-0.000112036	0.000530157	-1.8675e-06
8.08667	0.000206998	-0.02131	-0.00388	-0.00271	-0.00258	0.00189	0.000229414	-0.00143	0.00346	-9.53283e-05	0.00054676	-2.17777e-06
8.09	0.000200297	-0.02133	-0.00388	-0.00271	-0.00258	0.00188	0.000239192	-0.00142	0.00349	-8.10608e-05	0.000550134	-9.29909e-06
8.09333	0.000195328	-0.02135	-0.00388	-0.00272	-0.00258	0.00188	0.000248916	-0.00141	0.00351	-7.37638e-05	0.000538943	-2.24868e-05
8.09667	0.000193161	-0.02137	-0.00388	-0.00273	-0.00259	0.00187	0.000257194	-0.0014	0.00354	-7.50914e-05	0.000516057	-3.81227e-05
8.1	0.000194008	-0.02139	-0.00388	-0.00275	-0.00259	0.00187	0.000263492	-0.0014	0.00357	-8.34637e-05	0.000487203	-5.13666e-05
8.10333	0.000197254	-0.02141	-0.00388	-0.00277	-0.00259	0.00187	0.000266773	-0.0014	0.0036	-9.47992e-05	0.000457574	-6.0382e-05
8.10667	0.000201495	-0.02143	-0.00388	-0.00277	-0.0026	0.00186	0.00026567	-0.0014	0.00362	-0.000104632	0.000429608	-6.79481e-05
8.11	0.000204881	-0.02144	-0.00389	-0.00277	-0.00261	0.00186	0.000261169	-0.00141	0.00363	-0.000110387	0.000404628	-7.83641e-05
8.11333	0.000205981	-0.02145	-0.0039	-0.00277	-0.00262	0.00186	0.000257787	-0.00142	0.00362	-0.000112302	0.000385508	-9.36779e-05
8.11667	0.000204473	-0.02145	-0.00391	-0.00277	-0.00262	0.00186	0.000257625	-0.00143	0.00359	-0.000112195	0.000378096	-0.000112097
8.12	0.000201091	-0.02145	-0.00393	-0.00277	-0.00263	0.00186	0.000255235	-0.00143	0.00357	-0.000111388	0.000389431	-0.000129562
8.12333	0.00019746	-0.02147	-0.00393	-0.00277	-0.00263	0.00187	0.000242985	-0.00142	0.00356	-0.000109946	0.000421934	-0.000143142
8.12667	0.000195529	-0.02148	-0.00394	-0.00277	-0.00263	0.00187	0.000219689	-0.00142	0.00357	-0.00010744	0.000469489	-0.000152408
8.13	0.00019624	-0.0215	-0.00395	-0.00277	-0.00264	0.00188	0.00019113	-0.00141	0.00357	-0.000104361	0.000519857	-0.00015815
8.13333	0.000198934	-0.02151	-0.00395	-0.00276	-0.00265	0.00188	0.000164227	-0.00141	0.00356	-0.000102536	0.000559643	-0.000160871
8.13667	0.000202107	-0.02152	-0.00395	-0.00275	-0.00266	0.00188	0.000142849	-0.00141	0.00352	-0.000104253	0.000580204	-0.000160946
8.14	0.000204522	-0.02152	-0.00394	-0.00274	-0.00266	0.00188	0.000127889	-0.0014	0.00346	-0.000110821	0.000583015	-0.000159541
8.14333	0.000205756	-0.02152	-0.00394	-0.00274	-0.00267	0.00187	0.000118495	-0.0014	0.0034	-0.00012078	0.000576788	-0.000157829
8.14667	0.000205889	-0.02152	-0.00394	-0.00274	-0.00267	0.00187	0.000112662	-0.00138	0.00334	-0.000130328	0.000567562	-0.000155929
8.15	0.000205203	-0.02152	-0.00393	-0.00274	-0.00267	0.00186	0.00010933	-0.00137	0.00329	-0.000137124	0.000554179	-0.000153243
8.15333	0.000204011	-0.02151	-0.00393	-0.00274	-0.00267	0.00185	0.00011014	-0.00136	0.00326	-0.000142415	0.000533118	-0.000148576
8.15667	0.00020203	-0.02151	-0.00393	-0.00274	-0.00268	0.00185	0.000116546	-0.00136	0.00325	-0.00014799	0.000504621	-0.000140692
8.16	0.000198291	-0.0215	-0.00393	-0.00274	-0.00269	0.00185	0.000126028	-0.00135	0.00325	-0.000152756	0.000474478	-0.000130428
8.16333	0.00019222	-0.0215	-0.00393	-0.00275	-0.00269	0.00185	0.000134022	-0.00136	0.00325	-0.000153783	0.000450571	-0.000121373
8.16667	0.000184473	-0.02151	-0.00392	-0.00275	-0.0027	0.00185	0.000139599	-0.00136	0.00326	-0.000149288	0.000436394	-0.000117261
8.17	0.000176634	-0.02152	-0.00392	-0.00275	-0.0027	0.00185	0.000147037	-0.00138	0.00327	-0.000139838	0.000428993	-0.000118523
8.17333	0.000170281	-0.02154	-0.00391	-0.00275	-0.0027	0.00185	0.000159692	-0.00139	0.0033	-0.000127865	0.000424084	-0.000121758
8.17667	0.000166259	-0.02155	-0.00391	-0.00275	-0.0027	0.00185	0.00017386	-0.0014	0.00335	-0.000116328	0.000419791	-0.000123267
8.18	0.000164612	-0.02158	-0.00391	-0.00274	-0.00271	0.00185	0.000180772	-0.0014	0.00341	-0.000107165	0.000415068	-0.000122744
8.18333	0.000164847	-0.0216	-0.00391	-0.00274	-0.00271	0.00185	0.000172491	-0.00139	0.00347	-9.9571e-05	0.000410275	-0.000122676
8.18667	0.000166489	-0.02162	-0.00391	-0.00274	-0.00271	0.00185	0.000146268	-0.00138	0.0035	-8.76987e-05	0.000409093	-0.000124817
8.19	0.000169691	-0.02163	-0.00391	-0.00275	-0.00272	0.00185	0.00010665	-0.00138	0.00347	-5.99372e-05	0.000414323	-0.000128318
8.19333	0.000174919	-0.02164	-0.00392	-0.00275	-0.00273	0.00186	6.36359e-05	-0.00138	0.00338	-2.27296e-06	0.000423137	-0.000131845
8.19667	0.000181854	-0.02164	-0.00392	-0.00276	-0.00273	0.00186	2.74329e-05	-0.00138	0.00325	9.50498e-05	0.000429563	-0.000136592
8.2	0.000188934	-0.02165	-0.00392	-0.00277	-0.00274	0.00187	3.38865e-06	-0.00138	0.00313	0.000230965	0.000429745	-0.000144999
8.20333	0.000194196	-0.02165	-0.00393	-0.00279	-0.00275	0.00187	-1.00412e-05	-0.00139	0.00305	0.000391915	0.000423707	-0.000156898
8.20667	0.000196515	-0.02165	-0.00393	-0.0028	-0.00276	0.00188	-1.89158e-05	-0.00139	0.00303	0.000556118	0.000414421	-0.000168806
8.21	0.000195934	-0.02166	-0.00393	-0.00281	-0.00276	0.00188	-2.82185e-05	-0.00139	0.00304	0.000699211	0.000406114	-0.000176288
8.21333	0.000193122	-0.02167	-0.00394	-0.00281	-0.00276	0.00188	-3.70897e-05	-0.00139	0.00308	0.000798576	0.000402118	-0.000176686
8.21667	0.000189031	-0.02168	-0.00394	-0.00281	-0.00277	0.00188	-4.07886e-05	-0.0014	0.00313	0.000837946	0.000403114	-0.00017056
8.22	0.000184702	-0.0217	-0.00394	-0.0028	-0.00277	0.00188	-3.8688e-05	-0.0014	0.00319	0.000811959	0.000405247	-0.000160239
8.22333	0.000180716	-0.02172	-0.00394	-0.00279	-0.00277	0.00188	-3.90184e-05	-0.0014	0.00322	0.000727424	0.000400178	-0.000147589
8.22667	0.000177269	-0.02173	-0.00393	-0.00279	-0.00277	0.00188	-5.38476e-05	-0.0014	0.00323	0.000600756	0.000379124	-0.000134097
8.23	0.000174956	-0.02174	-0.00393	-0.00279	-0.00278	0.00188	-8.86714e-05	-0.00139	0.00321	0.000453798	0.000336786	-0.00012173
8.23333	0.000174626	-0.02175	-0.00393	-0.00279	-0.00278	0.00188	-0.000137434	-0.00139	0.00316	0.000308648	0.000275107	-0.000112292
8.23667	0.000176438	-0.02175	-0.00393	-0.00279	-0.00279	0.00187	-0.000186147	-0.00138	0.00309	0.000182236	0.000205936	-0.000105534
8.24	0.000179829	-0.02177	-0.00393	-0.00279	-0.00279	0.00187	-0.0002192	-0.00138	0.00301	8.32115e-05	0.000144792	-9.92331e-05
8.24333	0.000184077	-0.0218	-0.00393	-0.00278	-0.00279	0.00186	-0.000226763	-0.00139	0.00295	1.26011e-05	0.000100682	-9.27412e-05
8.24667	0.000188313	-0.02183	-0.00393	-0.00278	-0.00279	0.00186	-0.000211782	-0.00141	0.00292	-3.31661e-05	7.37159e-05	-8.88156e-05
8.25	0.000191638	-0.02185	-0.00393	-0.00278	-0.00278	0.00185	-0.000188702	-0.00143	0.00294	-5.96448e-05	5.83365e-05	-9.02103e-05
8.25333	0.000193442	-0.02185	-0.00393	-0.00278	-0.00278	0.00185	-0.000172606	-0.00144	0.00299	-7.37684e-05	4.61e-05	-9.68204e-05
8.25667	0.000193339	-0.02186	-0.00394	-0.00278	-0.00278	0.00185	-0.000168677	-0.00144	0.00306	-8.41105e-05	2.99688e-05	-0.000107171
8.26	0.000191367	-0.02186	-0.00394	-0.00278	-0.00278	0.00185	-0.000170259	-0.00143	0.00313	-9.85947e-05	9.00604e-06	-0.000119888
8.26333	0.00018801	-0.02187	-0.00394	-0.00278	-0.00279	0.00186	-0.000165501	-0.00142	0.00317	-0.000120151	-1.29811e-05	-0.000133811
8.26667	0.000183667	-0.02187	-0.00394	-0.00278	-0.0028	0.00186	-0.000148305	-0.00142	0.00318	-0.000145442	-3.24371e-05	-0.000148519
8.27	0.000178684	-0.02188	-0.00394	-0.00277	-0.00281	0.00187	-0.000124139	-0.00142	0.00318	-0.000167956	-4.73132e-05	-0.000164237
8.27333	0.000173565	-0.02188	-0.00393	-0.00277	-0.00282	0.00187	-0.00010402	-0.00142	0.00318	-0.000182764	-5.62458e-05	-0.000180997
8.27667	0.000168797	-0.02188	-0.00393	-0.00277	-0.00283	0.00186	-9.60456e-05	-0.00142	0.00319	-0.000190186	-6.0595e-05	-0.000198135
8.28	0.000164974	-0.02188	-0.00393	-0.00277	-0.00283	0.00186	-0.000103986	-0.00143	0.00318	-0.000195402	-6.45736e-05	-0.000214489
8.28333	0.000162866	-0.02188	-0.00393	-0.00277	-0.00284	0.00186	-0.000127275	-0.00142	0.00315	-0.000203809	-7.00135e-05	-0.000228956
8.28667	0.000162762	-0.02189	-0.00393	-0.00278	-0.00285	0.00185	-0.000159587	-0.00142	0.00309	-0.000216673	-7.36111e-05	-0.000240952
8.29	0.000164008	-0.02189	-0.00393	-0.00279	-0.00285	0.00185	-0.000191164	-0.00141	0.00302	-0.000230874	-7.15903e-05	-0.000250651
8.29333	0.000165737	-0.02188	-0.00393	-0.00279	-0.00286	0.00185	-0.000214938	-0.00141	0.00295	-0.000241518	-6.5944e-05	-0.000258
8.29667	0.000167719	-0.02189	-0.00394	-0.00279	-0.00287	0.00186	-0.000230621	-0.00141	0.00289	-0.000244134	-6.31506e-05	-0.000261533
8.3	0.000170055	-0.02189	-0.00395	-0.00279	-0.00288	0.00187	-0.000241609	-0.00142	0.00285	-0.000236316	-6.53287e-05	-0.000259614
8.30333	0.000172442	-0.02191	-0.00395	-0.00279	-0.00289	0.00188	-0.000250241	-0.00143	0.00283	-0.000219913	-6.78494e-05	-0.000253037
8.30667	0.000174014	-0.02192	-0.00396	-0.00279	-0.0029	0.00188	-0.000258711	-0.00144	0.00282	-0.00020155	-6.83878e-05	-0.000244919
8.31	0.000173701	-0.02193	-0.00397	-0.00279	-0.0029	0.00188	-0.000269427	-0.00145	0.0028	-0.000188477	-7.23524e-05	-0.000237694
8.31333	0.000171228	-0.02195	-0.00397	-0.00279	-0.0029	0.00188	-0.000281838	-0.00145	0.00278	-0.000182572	-8.70747e-05	-0.000232106
8.31667	0.000167975	-0.02195	-0.00397	-0.00279	-0.0029	0.00188	-0.000294452	-0.00144	0.00276	-0.000180445	-0.000113806	-0.000228859
8.32	0.000166126	-0.02195	-0.00397	-0.00279	-0.0029	0.00187	-0.000310593	-0.00143	0.00273	-0.000179341	-0.000144929	-0.000229076
8.32333	0.000166889	-0.02196	-0.00396	-0.00279	-0.0029	0.00187	-0.000338295	-0.00142	0.00272	-0.00017998	-0.000167213	-0.000233036
8.32667	0.000169699	-0.02196	-0.00396	-0.00279	-0.0029	0.00186	-0.000383484	-0.00141	0.0027	-0.00018392	-0.000169223	-0.000238709
8.33	0.000172798	-0.02196	-0.00396	-0.00279	-0.00291	0.00186	-0.000443647	-0.00141	0.00268	-0.000190878	-0.000147788	-0.000241196
8.33333	0.000174701	-0.02197	-0.00396	-0.0028	-0.00291	0.00185	-0.000508814	-0.00142	0.00268	-0.000199815	-0.000109083	-0.000235419
8.33667	0.000174915	-0.02197	-0.00396	-0.00279	-0.00291	0.00185	-0.000568171	-0.00144	0.00271	-0.000211234	-6.52903e-05	-0.000221194
8.34	0.000173274	-0.02198	-0.00395	-0.00279	-0.00292	0.00185	-0.000614614	-0.00147	0.00276	-0.000225947	-2.95878e-05	-0.000204151
8.34333	0.000169751	-0.02199	-0.00395	-0.00278	-0.00293	0.00185	-0.000644542	-0.00149	0.00281	-0.000242324	-1.03171e-05	-0.000190702
8.34667	0.000165091	-0.022	-0.00395	-0.00277	-0.00294	0.00184	-0.000655939	-0.00152	0.00285	-0.000256981	-7.64604e-06	-0.000183353
8.35	0.000160616	-0.02202	-0.00395	-0.00276	-0.00294	0.00184	-0.00064878	-0.00153	0.00287	-0.000267073	-1.60647e-05	-0.000180786
8.35333	0.000157393	-0.02203	-0.00395	-0.00275	-0.00294	0.00184	-0.000626756	-0.00153	0.00285	-0.000271569	-2.92941e-05	-0.000180715
8.35667	0.000155769	-0.02203	-0.00395	-0.00274	-0.00294	0.00184	-0.000595506	-0.00153	0.0028	-0.000272261	-4.37646e-05	-0.000182297
8.36	0.000155204	-0.02204	-0.00396	-0.00273	-0.00293	0.00184	-0.000559077	-0.00153	0.00274	-0.000273484	-6.11963e-05	-0.000186296
8.36333	0.000154606	-0.02205	-0.00396	-0.00273	-0.00293	0.00185	-0.000520824	-0.00153	0.00269	-0.000279646	-8.70956e-05	-0.00019344
8.36667	0.000153148	-0.02205	-0.00397	-0.00273	-0.00293	0.00185	-0.00048714	-0.00153	0.00266	-0.000292669	-0.000124763	-0.000203326
8.37	0.000150375	-0.02205	-0.00398	-0.00273	-0.00293	0.00185	-0.000465493	-0.00153	0.00264	-0.000311373	-0.000172384	-0.000214467
8.37333	0.000145731	-0.02206	-0.00398	-0.00273	-0.00293	0.00185	-0.000456463	-0.00153	0.00263	-0.00033243	-0.000224434	-0.000224735
8.37667	0.000139106	-0.02206	-0.00398	-0.00273	-0.00294	0.00184	-0.000452832	-0.00152	0.00263	-0.000351644	-0.000273667	-0.000232711
8.38	0.000131633	-0.02207	-0.00398	-0.00274	-0.00295	0.00184	-0.000448637	-0.00152	0.00264	-0.00036559	-0.000313239	-0.000238784
8.38333	0.000124711	-0.02208	-0.00397	-0.00275	-0.00296	0.00183	-0.000444537	-0.00152	0.00266	-0.000373215	-0.000339128	-0.000244213
8.38667	0.000118819	-0.02209	-0.00397	-0.00275	-0.00297	0.00184	-0.000444861	-0.00151	0.00268	-0.000375629	-0.000352491	-0.000249465
8.39	0.000113869	-0.02211	-0.00396	-0.00275	-0.00298	0.00185	-0.000452593	-0.0015	0.0027	-0.00037434	-0.00035821	-0.000253609
8.39333	0.000109757	-0.02212	-0.00397	-0.00276	-0.00299	0.00185	-0.000465665	-0.0015	0.0027	-0.000370399	-0.000358906	-0.000255419
8.39667	0.000106688	-0.02214	-0.00398	-0.00276	-0.003	0.00186	-0.000478164	-0.0015	0.00271	-0.000365175	-0.000351816	-0.000255784
8.4	0.000105415	-0.02215	-0.00398	-0.00276	-0.003	0.00187	-0.000486624	-0.00149	0.00271	-0.00036172	-0.000331727	-0.000258374
8.40333	0.000106489	-0.02215	-0.00399	-0.00276	-0.00301	0.00186	-0.000490819	-0.00149	0.00269	-0.000364544	-0.000297042	-0.000267069
8.40667	0.000109217	-0.02217	-0.004	-0.00276	-0.00302	0.00186	-0.000488701	-0.00149	0.00265	-0.000376054	-0.000253693	-0.000282934
8.41	0.000111929	-0.02218	-0.00401	-0.00276	-0.00303	0.00184	-0.000476775	-0.00149	0.0026	-0.000393509	-0.00021059	-0.000303101
8.41333	0.000113321	-0.02219	-0.00402	-0.00277	-0.00304	0.00183	-0.000455395	-0.00149	0.00257	-0.000410795	-0.000171737	-0.000321664
8.41667	0.000113344	-0.0222	-0.00402	-0.00277	-0.00305	0.00182	-0.000430352	-0.00148	0.00255	-0.000422614	-0.000136737	-0.000332295
8.42	0.000112854	-0.02221	-0.00403	-0.00278	-0.00307	0.00181	-0.000408405	-0.00148	0.00256	-0.000426571	-0.00010701	-0.000332356
8.42333	0.000112846	-0.02221	-0.00403	-0.00278	-0.00308	0.0018	-0.000392591	-0.00149	0.00258	-0.00042244	-8.75012e-05	-0.000325923
8.42667	0.000114182	-0.02222	-0.00403	-0.00279	-0.00309	0.00179	-0.000382678	-0.00149	0.00261	-0.0004114	-8.37463e-05	-0.0003212
8.43	0.000117114	-0.02223	-0.00404	-0.00279	-0.00309	0.00179	-0.000377641	-0.00149	0.00264	-0.000396237	-9.71575e-05	-0.000323918
8.43333	0.00012062	-0.02225	-0.00403	-0.00279	-0.0031	0.00179	-0.000376532	-0.00149	0.00265	-0.000380914	-0.000121183	-0.000334232
8.43667	0.000123076	-0.02226	-0.00403	-0.00279	-0.00311	0.00178	-0.000379131	-0.00149	0.00263	-0.000369409	-0.000144345	-0.000349112
8.44	0.000123724	-0.02228	-0.00403	-0.0028	-0.00311	0.00178	-0.000387207	-0.00149	0.00259	-0.000364027	-0.000159081	-0.000365085
8.44333	0.00012293	-0.02229	-0.00403	-0.00281	-0.00312	0.00177	-0.000405435	-0.00149	0.00254	-0.00036438	-0.000166916	-0.000378215
8.44667	0.000121008	-0.0223	-0.00403	-0.00283	-0.00312	0.00176	-0.00043866	-0.0015	0.00249	-0.000368926	-0.000176195	-0.000384144
8.45	0.000117575	-0.02231	-0.00403	-0.00285	-0.00313	0.00175	-0.000484861	-0.0015	0.00245	-0.000376761	-0.000195769	-0.000380304
8.45333	0.000112734	-0.02231	-0.00402	-0.00285	-0.00313	0.00175	-0.000534139	-0.0015	0.00239	-0.000386656	-0.000228909	-0.000367714
8.45667	0.000107989	-0.02231	-0.00401	-0.00285	-0.00314	0.00175	-0.000576219	-0.00149	0.00232	-0.000395429	-0.000271485	-0.000350524
8.46	0.000105198	-0.02231	-0.004	-0.00285	-0.00314	0.00175	-0.000604839	-0.00149	0.00224	-0.000398739	-0.000314848	-0.000333601
8.46333	0.000105232	-0.02231	-0.004	-0.00283	-0.00315	0.00175	-0.000617473	-0.00148	0.00219	-0.000394278	-0.000351113	-0.000319631
8.46667	0.000107764	-0.0223	-0.00399	-0.00283	-0.00315	0.00175	-0.000615379	-0.00147	0.00219	-0.00038458	-0.000377799	-0.000309033
8.47	0.000111832	-0.0223	-0.00399	-0.00282	-0.00315	0.00175	-0.000603184	-0.00147	0.00221	-0.000375376	-0.000398164	-0.0003025
8.47333	0.000116461	-0.02229	-0.004	-0.00283	-0.00316	0.00176	-0.000587107	-0.00147	0.00224	-0.000370273	-0.000418134	-0.000301384
8.47667	0.000120807	-0.02228	-0.004	-0.00283	-0.00317	0.00176	-0.000572379	-0.00148	0.00228	-0.000368016	-0.000442317	-0.000305899
8.48	0.000123732	-0.02228	-0.00401	-0.00285	-0.00318	0.00176	-0.000561805	-0.00149	0.00234	-0.000365477	-0.000470656	-0.000314464
8.48333	0.000123934	-0.0223	-0.00402	-0.00285	-0.00318	0.00176	-0.000556454	-0.0015	0.00242	-0.000362296	-0.000499394	-0.000324579
8.48667	0.000121013	-0.02232	-0.00403	-0.00286	-0.00319	0.00176	-0.000554731	-0.00151	0.0025	-0.000361315	-0.00052556	-0.000333303
8.49	0.000115938	-0.02234	-0.00404	-0.00286	-0.00319	0.00176	-0.000550746	-0.00152	0.00256	-0.000365058	-0.000549151	-0.000337047
8.49333	0.000110374	-0.02235	-0.00404	-0.00285	-0.00319	0.00177	-0.000538503	-0.00152	0.00259	-0.00037321	-0.000572551	-0.000333829
8.49667	0.000105736	-0.02236	-0.00404	-0.00285	-0.0032	0.00177	-0.000518626	-0.00152	0.00256	-0.000383631	-0.000597464	-0.000326906
8.5	0.000102472	-0.02237	-0.00404	-0.00286	-0.0032	0.00177	-0.000498415	-0.00152	0.00249	-0.000394736	-0.000619997	-0.000323239
8.50333	9.98825e-05	-0.02238	-0.00403	-0.00287	-0.00321	0.00177	-0.000487356	-0.00152	0.00241	-0.000405937	-0.000631338	-0.000327486
8.50667	9.66463e-05	-0.02238	-0.00403	-0.00288	-0.00321	0.00176	-0.000493479	-0.00152	0.00234	-0.000416226	-0.000626685	-0.000338953
8.51	9.17597e-05	-0.0224	-0.00403	-0.00289	-0.00322	0.00176	-0.000519229	-0.00152	0.00229	-0.000423738	-0.000611306	-0.000353055
8.51333	8.55525e-05	-0.02242	-0.00403	-0.00289	-0.00323	0.00176	-0.00056045	-0.00154	0.00229	-0.000427116	-0.000594321	-0.000363617
8.51667	7.98774e-05	-0.02244	-0.00403	-0.00289	-0.00324	0.00175	-0.000611583	-0.00155	0.00231	-0.000425669	-0.000577585	-0.000365529
8.52	7.66948e-05	-0.02246	-0.00404	-0.00288	-0.00325	0.00175	-0.000669045	-0.00157	0.00234	-0.000417769	-0.000555563	-0.000358281
8.52333	7.65036e-05	-0.02248	-0.00404	-0.00287	-0.00325	0.00175	-0.000728702	-0.00158	0.00235	-0.000401151	-0.000526458	-0.000346795
8.52667	7.84961e-05	-0.0225	-0.00404	-0.00286	-0.00326	0.00175	-0.0007843	-0.00159	0.00235	-0.000375542	-0.000497101	-0.000337882
8.53	8.15008e-05	-0.0225	-0.00404	-0.00286	-0.00327	0.00175	-0.000830405	-0.00159	0.00234	-0.000344265	-0.000476131	-0.000336076
8.53333	8.44204e-05	-0.02249	-0.00405	-0.00285	-0.00328	0.00174	-0.000866052	-0.00158	0.0023	-0.000313425	-0.000468359	-0.000341745
8.53667	8.66841e-05	-0.02248	-0.00405	-0.00285	-0.00328	0.00173	-0.000894355	-0.00157	0.00224	-0.000289412	-0.000475002	-0.000352268
8.54	8.86898e-05	-0.02248	-0.00405	-0.00285	-0.00329	0.00173	-0.000917789	-0.00155	0.00217	-0.000276268	-0.000492549	-0.000365367
8.54333	9.12757e-05	-0.02248	-0.00405	-0.00286	-0.0033	0.00173	-0.000935265	-0.00153	0.0021	-0.000273932	-0.000511778	-0.000380459
8.54667	9.4445e-05	-0.02249	-0.00405	-0.00287	-0.0033	0.00172	-0.000945306	-0.00151	0.00203	-0.000278198	-0.000524567	-0.00039668
8.55	9.70309e-05	-0.02251	-0.00405	-0.00287	-0.00331	0.00172	-0.000949585	-0.00151	0.00198	-0.000283169	-0.000532422	-0.00041172
8.55333	9.78685e-05	-0.02252	-0.00405	-0.00288	-0.00331	0.00172	-0.000952181	-0.00151	0.00193	-0.000284676	-0.000543998	-0.000422838
8.55667	9.6948e-05	-0.02254	-0.00405	-0.00287	-0.00332	0.00172	-0.000956639	-0.00152	0.00188	-0.000282394	-0.000565209	-0.000427788
8.56	9.52849e-05	-0.02255	-0.00405	-0.00287	-0.00332	0.00172	-0.000964107	-0.00153	0.00183	-0.000279016	-0.000594084	-0.000425452
8.56333	9.39577e-05	-0.02256	-0.00405	-0.00287	-0.00333	0.00172	-0.000975608	-0.00155	0.00179	-0.000276858	-0.000623462	-0.000417137
8.56667	9.32289e-05	-0.02257	-0.00405	-0.00286	-0.00333	0.00173	-0.000993722	-0.00156	0.00177	-0.000275463	-0.000646949	-0.00040673
8.57	9.23542e-05	-0.02258	-0.00405	-0.00286	-0.00334	0.00173	-0.00102	-0.00156	0.00178	-0.000272943	-0.000662944	-0.000398029
8.57333	9.04237e-05	-0.02258	-0.00405	-0.00286	-0.00334	0.00173	-0.00104	-0.00156	0.0018	-0.0002684	-0.000675337	-0.000391649
8.57667	8.74146e-05	-0.02259	-0.00405	-0.00286	-0.00335	0.00173	-0.00105	-0.00155	0.00184	-0.000259865	-0.000691594	-0.000385204
8.58	8.45281e-05	-0.02258	-0.00405	-0.00287	-0.00335	0.00173	-0.00104	-0.00155	0.00188	-0.000237587	-0.000718214	-0.000376081
8.58333	8.37943e-05	-0.02258	-0.00405	-0.00287	-0.00336	0.00172	-0.00102	-0.00155	0.00191	-0.000180726	-0.000755567	-0.000364055
8.58667	8.67498e-05	-0.02258	-0.00406	-0.00288	-0.00336	0.00171	-0.001	-0.00156	0.00192	-6.46735e-05	-0.000796405	-0.000352144
8.59	9.2925e-05	-0.02259	-0.00406	-0.00289	-0.00336	0.0017	-0.000990529	-0.00156	0.00189	0.000122769	-0.000830499	-0.000344938
8.59333	9.99245e-05	-0.02259	-0.00407	-0.00291	-0.00336	0.0017	-0.000983987	-0.00155	0.00184	0.00036706	-0.000852266	-0.000345683
8.59667	0.000104837	-0.0226	-0.00407	-0.00293	-0.00337	0.00169	-0.00098071	-0.00154	0.00177	0.000626724	-0.000862999	-0.000354968
8.6	0.000105651	-0.02261	-0.00407	-0.00293	-0.00337	0.00168	-0.000983144	-0.00153	0.00171	0.000848698	-0.000865251	-0.000371461
8.60333	0.000102256	-0.02261	-0.00406	-0.00294	-0.00338	0.00168	-0.000993479	-0.00153	0.00169	0.000987916	-0.000857765	-0.000392252
8.60667	9.64259e-05	-0.02262	-0.00406	-0.00294	-0.00338	0.00167	-0.00101	-0.00152	0.00173	0.00102	-0.000837666	-0.000412749
8.61	9.0496e-05	-0.02262	-0.00406	-0.00293	-0.00339	0.00167	-0.00102	-0.00153	0.0018	0.000955176	-0.000805851	-0.00042838
8.61333	8.59199e-05	-0.02262	-0.00406	-0.00293	-0.00339	0.00165	-0.00104	-0.00153	0.00188	0.000816692	-0.000768125	-0.000436839
8.61667	8.28434e-05	-0.02263	-0.00406	-0.00293	-0.00339	0.00165	-0.00105	-0.00154	0.00195	0.000643518	-0.000731426	-0.00043835
8.62	8.04415e-05	-0.02264	-0.00407	-0.00292	-0.00339	0.00164	-0.00106	-0.00155	0.00199	0.000468621	-0.000702695	-0.000434767
8.62333	7.76905e-05	-0.02265	-0.00407	-0.00291	-0.0034	0.00163	-0.00107	-0.00156	0.00201	0.000314068	-0.000691168	-0.000428608
8.62667	7.42205e-05	-0.02266	-0.00408	-0.00291	-0.0034	0.00163	-0.00108	-0.00156	0.00201	0.000191399	-0.000703478	-0.000422136
8.63	7.03539e-05	-0.02267	-0.00408	-0.00289	-0.00341	0.00162	-0.00109	-0.00156	0.00201	0.000103436	-0.000735348	-0.000417689
8.63333	6.65348e-05	-0.02269	-0.00408	-0.00289	-0.00342	0.00162	-0.00112	-0.00156	0.00201	4.56016e-05	-0.000774862	-0.000418099
8.63667	6.30864e-05	-0.02271	-0.00409	-0.00288	-0.00342	0.00161	-0.00116	-0.00155	0.00201	9.53438e-06	-0.000811543	-0.00042437
8.64	6.01021e-05	-0.02273	-0.00409	-0.00288	-0.00343	0.00161	-0.0012	-0.00154	0.00202	-1.29709e-05	-0.000839512	-0.000433533
8.64333	5.72212e-05	-0.02275	-0.0041	-0.00288	-0.00344	0.0016	-0.00124	-0.00154	0.00204	-2.86186e-05	-0.000857982	-0.000440185
8.64667	5.38894e-05	-0.02275	-0.0041	-0.00289	-0.00344	0.0016	-0.00127	-0.00153	0.00207	-4.21899e-05	-0.000870834	-0.000439105
8.65	4.99852e-05	-0.02276	-0.00411	-0.00289	-0.00345	0.00159	-0.00128	-0.00152	0.00211	-5.63568e-05	-0.0008822	-0.000427671
8.65333	4.58456e-05	-0.02276	-0.00411	-0.00289	-0.00346	0.00159	-0.00128	-0.00152	0.00213	-7.16719e-05	-0.000893034	-0.000408479
8.65667	4.19695e-05	-0.02277	-0.00412	-0.00289	-0.00346	0.00158	-0.00127	-0.00152	0.00212	-8.67997e-05	-0.000902128	-0.000388926
8.66	3.88704e-05	-0.02278	-0.00412	-0.00288	-0.00346	0.00158	-0.00126	-0.00152	0.00208	-0.000100371	-0.000906505	-0.000377146
8.66333	3.6442e-05	-0.02279	-0.00413	-0.00287	-0.00346	0.00158	-0.00124	-0.00152	0.00201	-0.000112194	-0.000902561	-0.000378185
8.66667	3.3324e-05	-0.02281	-0.00413	-0.00287	-0.00347	0.00157	-0.00122	-0.00153	0.00194	-0.000122199	-0.000889129	-0.000392608
8.67	2.79954e-05	-0.02282	-0.00413	-0.00286	-0.00347	0.00157	-0.0012	-0.00154	0.00188	-0.000130122	-0.000867174	-0.000417871
8.67333	2.07892e-05	-0.02283	-0.00413	-0.00285	-0.00347	0.00156	-0.00117	-0.00156	0.00183	-0.000136875	-0.000839215	-0.000450583
8.67667	1.40002e-05	-0.02283	-0.00413	-0.00286	-0.00347	0.00156	-0.00115	-0.00157	0.0018	-0.000144804	-0.000811655	-0.000487209
8.68	9.96996e-06	-0.02283	-0.00413	-0.00286	-0.00348	0.00156	-0.00113	-0.00159	0.00175	-0.000156171	-0.000793374	-0.000523558
8.68333	9.72188e-06	-0.02283	-0.00413	-0.00287	-0.00348	0.00156	-0.00114	-0.00159	0.00168	-0.000171721	-0.000789196	-0.000554785
8.68667	1.30354e-05	-0.02284	-0.00414	-0.00288	-0.00349	0.00156	-0.00116	-0.00159	0.0016	-0.000190732	-0.000797017	-0.000576616
8.69	1.88873e-05	-0.02284	-0.00414	-0.00289	-0.0035	0.00156	-0.00121	-0.00159	0.00152	-0.000211875	-0.000811865	-0.000586708
8.69333	2.58532e-05	-0.02284	-0.00414	-0.00289	-0.00351	0.00157	-0.00127	-0.00159	0.00147	-0.000233783	-0.00082938	-0.000585665
8.69667	3.25648e-05	-0.02285	-0.00414	-0.0029	-0.00352	0.00157	-0.00132	-0.00159	0.00145	-0.000255702	-0.000845914	-0.000577259
8.7	3.7783e-05	-0.02285	-0.00413	-0.00291	-0.00353	0.00158	-0.00134	-0.00159	0.00145	-0.000277778	-0.000860517	-0.000566696
8.70333	4.02401e-05	-0.02285	-0.00413	-0.00291	-0.00354	0.00158	-0.00134	-0.00158	0.00147	-0.000300048	-0.000877837	-0.000558399
8.70667	3.91444e-05	-0.02285	-0.00413	-0.00291	-0.00355	0.00159	-0.00132	-0.00157	0.00149	-0.000321596	-0.000904837	-0.000554965
8.71	3.49065e-05	-0.02285	-0.00413	-0.00291	-0.00357	0.00158	-0.00128	-0.00156	0.00152	-0.00034109	-0.000943029	-0.000556263
8.71333	2.89109e-05	-0.02286	-0.00413	-0.00291	-0.00358	0.00157	-0.00125	-0.00156	0.00155	-0.000357829	-0.000987577	-0.000560005
8.71667	2.26838e-05	-0.02288	-0.00413	-0.00291	-0.00359	0.00156	-0.00121	-0.00156	0.00159	-0.000372036	-0.00103	-0.000564557
8.72	1.74778e-05	-0.02289	-0.00413	-0.00291	-0.00359	0.00155	-0.00117	-0.00155	0.00162	-0.000384266	-0.00108	-0.000569464
8.72333	1.40394e-05	-0.02291	-0.00412	-0.00291	-0.0036	0.00154	-0.00114	-0.00155	0.00164	-0.000394895	-0.00114	-0.000573185
8.72667	1.22414e-05	-0.02294	-0.00412	-0.00291	-0.0036	0.00153	-0.0011	-0.00155	0.00163	-0.000404134	-0.00118	-0.000573451
8.73	1.12507e-05	-0.02295	-0.00412	-0.00291	-0.0036	0.00153	-0.00108	-0.00155	0.0016	-0.000413381	-0.00121	-0.000569885
8.73333	1.00882e-05	-0.02298	-0.00413	-0.00291	-0.0036	0.00152	-0.00107	-0.00155	0.00154	-0.000426751	-0.00121	-0.00056434
8.73667	7.96702e-06	-0.02301	-0.00414	-0.00291	-0.00361	0.00152	-0.00108	-0.00155	0.00147	-0.000448801	-0.00119	-0.000559615
8.74	4.7391e-06	-0.02303	-0.00415	-0.00291	-0.00362	0.00152	-0.0011	-0.00156	0.00141	-0.000479167	-0.00115	-0.000557784
8.74333	1.16254e-06	-0.02305	-0.00416	-0.00292	-0.00363	0.00152	-0.00113	-0.00157	0.00136	-0.000510114	-0.00111	-0.000558031
8.74667	-1.58246e-06	-0.02306	-0.00417	-0.00292	-0.00364	0.00152	-0.00116	-0.00158	0.00134	-0.000531276	-0.00108	-0.000557657
8.75	-2.43834e-06	-0.02308	-0.00418	-0.00293	-0.00365	0.00151	-0.00117	-0.00159	0.00134	-0.000537548	-0.00107	-0.000555787
8.75333	-7.6471e-07	-0.0231	-0.00418	-0.00293	-0.00366	0.00151	-0.00116	-0.00159	0.00133	-0.000531261	-0.00107	-0.000553763
8.75667	3.2572e-06	-0.02311	-0.00417	-0.00293	-0.00367	0.0015	-0.00113	-0.00158	0.00129	-0.000518253	-0.00108	-0.000552926
8.76	8.59139e-06	-0.02312	-0.00417	-0.00293	-0.00368	0.0015	-0.0011	-0.00157	0.00124	-0.000504654	-0.00109	-0.000554002
8.76333	1.40515e-05	-0.02312	-0.00417	-0.00294	-0.00369	0.0015	-0.00108	-0.00156	0.00119	-0.000495451	-0.00111	-0.000557337
8.76667	1.90432e-05	-0.02312	-0.00417	-0.00295	-0.0037	0.0015	-0.0011	-0.00155	0.00115	-0.000493173	-0.00112	-0.00056261
8.77	2.3695e-05	-0.02311	-0.00418	-0.00295	-0.00371	0.0015	-0.00113	-0.00154	0.00114	-0.000498024	-0.00113	-0.000568633
8.77333	2.8223e-05	-0.02311	-0.00418	-0.00296	-0.00372	0.0015	-0.00118	-0.00153	0.00115	-0.000509149	-0.00113	-0.000573779
8.77667	3.21919e-05	-0.0231	-0.00418	-0.00296	-0.00372	0.0015	-0.00121	-0.00153	0.00116	-0.000524747	-0.00112	-0.000577296
8.78	3.47562e-05	-0.0231	-0.00418	-0.00296	-0.00373	0.0015	-0.00124	-0.00153	0.00116	-0.000541266	-0.00112	-0.000579717
8.78333	3.54568e-05	-0.02311	-0.00419	-0.00295	-0.00374	0.0015	-0.00126	-0.00154	0.00115	-0.000554295	-0.00112	-0.000581431
8.78667	3.43495e-05	-0.02311	-0.00419	-0.00295	-0.00374	0.0015	-0.00128	-0.00155	0.00114	-0.00056177	-0.00112	-0.000581901
8.79	3.16907e-05	-0.02312	-0.0042	-0.00294	-0.00374	0.0015	-0.00131	-0.00156	0.00114	-0.000565637	-0.00111	-0.000580218
8.79333	2.79158e-05	-0.02312	-0.0042	-0.00293	-0.00375	0.0015	-0.00134	-0.00157	0.00116	-0.000569412	-0.00109	-0.000575362
8.79667	2.35734e-05	-0.02313	-0.00419	-0.00293	-0.00375	0.0015	-0.00137	-0.00158	0.00118	-0.000574577	-0.00105	-0.000566322
8.8	1.90791e-05	-0.02314	-0.00419	-0.00293	-0.00376	0.0015	-0.00139	-0.00158	0.00117	-0.000578866	-0.00101	-0.00055325
8.80333	1.47328e-05	-0.02315	-0.00419	-0.00293	-0.00377	0.0015	-0.00141	-0.00158	0.00115	-0.000578165	-0.00097183	-0.000539004
8.80667	1.07938e-05	-0.02315	-0.00419	-0.00293	-0.00377	0.00149	-0.00144	-0.00157	0.0011	-0.000570625	-0.000946441	-0.000528161
8.81	7.34984e-06	-0.02316	-0.00419	-0.00293	-0.00378	0.00149	-0.00146	-0.00151	0.00104	-0.000558346	-0.000926531	-0.000523373
8.81333	4.07827e-06	-0.02317	-0.0042	-0.00293	-0.00379	0.00149	-0.0015	-0.00142	0.00101	-0.000545802	-0.00090619	-0.000523784
8.81667	2.86766e-07	-0.02319	-0.00421	-0.00293	-0.0038	0.00148	-0.00154	-0.0013	0.001	-0.000537473	-0.000880861	-0.000527167
8.82	-4.47002e-06	-0.0232	-0.00422	-0.00293	-0.00381	0.00148	-0.00159	-0.00117	0.00104	-0.000535655	-0.000849696	-0.000532351
8.82333	-1.00584e-05	-0.02321	-0.00423	-0.00291	-0.00382	0.00147	-0.00164	-0.00106	0.0011	-0.000538999	-0.000816861	-0.000539408
8.82667	-1.60434e-05	-0.02321	-0.00423	-0.0029	-0.00384	0.00147	-0.00166	-0.000976035	0.00118	-0.000542641	-0.000787423	-0.000548445
8.83	-2.17732e-05	-0.02321	-0.00423	-0.00289	-0.00385	0.00147	-0.00165	-0.000914093	0.00124	-0.000540207	-0.000762877	-0.000559019
8.83333	-2.63958e-05	-0.02322	-0.00423	-0.00288	-0.00386	0.00147	-0.00162	-0.000874472	0.00127	-0.000526703	-0.000744271	-0.000570408
8.83667	-2.91518e-05	-0.02323	-0.00423	-0.00288	-0.00386	0.00147	-0.00158	-0.000853195	0.00129	-0.000501343	-0.000736803	-0.000581617
8.84	-2.97375e-05	-0.02324	-0.00422	-0.00289	-0.00387	0.00147	-0.00155	-0.000845921	0.00127	-0.000469439	-0.0007474	-0.000591655
8.84333	-2.86357e-05	-0.02325	-0.00421	-0.00289	-0.00387	0.00147	-0.00152	-0.000847668	0.00122	-0.000439997	-0.000778868	-0.000600243
8.84667	-2.69422e-05	-0.02327	-0.0042	-0.00291	-0.00388	0.00147	-0.0015	-0.000852729	0.00114	-0.000418868	-0.000826993	-0.000606856
8.85	-2.56299e-05	-0.02329	-0.00419	-0.00293	-0.00388	0.00147	-0.00148	-0.000856422	0.00103	-0.000405217	-0.000880204	-0.000609439
8.85333	-2.50487e-05	-0.02331	-0.00419	-0.00294	-0.00388	0.00147	-0.00147	-0.000856524	0.000918705	-0.000395425	-0.000923042	-0.000606778
8.85667	-2.49437e-05	-0.02331	-0.00419	-0.00295	-0.00389	0.00147	-0.00146	-0.000852981	0.000835956	-0.000387874	-0.000944005	-0.000601211
8.86	-2.48895e-05	-0.02332	-0.00419	-0.00296	-0.00389	0.00148	-0.00148	-0.000847716	0.000798081	-0.000382842	-0.000940033	-0.000597132
8.86333	-2.46437e-05	-0.02332	-0.00419	-0.00297	-0.00391	0.00148	-0.0015	-0.000844262	0.000790613	-0.000379868	-0.000915647	-0.000598117
8.86667	-2.4016e-05	-0.02331	-0.00419	-0.00297	-0.00392	0.00149	-0.00153	-0.000845712	0.000786862	-0.000376942	-0.000881829	-0.000605363
8.87	-2.28413e-05	-0.02331	-0.00419	-0.00297	-0.00394	0.00149	-0.00156	-0.000852185	0.000775616	-0.000371808	-0.000852266	-0.000617426
8.87333	-2.14644e-05	-0.02331	-0.00419	-0.00297	-0.00395	0.00149	-0.00158	-0.000860484	0.00076486	-0.000362984	-0.000837383	-0.000630889
8.87667	-2.10008e-05	-0.02332	-0.0042	-0.00296	-0.00397	0.0015	-0.00159	-0.000866845	0.00076577	-0.000350064	-0.00084226	-0.000641649
8.88	-2.24711e-05	-0.02333	-0.00421	-0.00295	-0.00398	0.0015	-0.00156	-0.000870592	0.000782684	-0.00033452	-0.000866548	-0.000647085
8.88333	-2.56929e-05	-0.02335	-0.00422	-0.00295	-0.004	0.00151	-0.00153	-0.000874745	0.000812305	-0.000319925	-0.000904621	-0.00064707
8.88667	-2.94911e-05	-0.02335	-0.00423	-0.00295	-0.00401	0.00151	-0.0015	-0.000882643	0.000844354	-0.000310262	-0.000949333	-0.000642677
8.89	-3.27201e-05	-0.02336	-0.00423	-0.00295	-0.00403	0.00152	-0.00148	-0.0008946	0.000866756	-0.000307365	-0.000997747	-0.000635735
8.89333	-3.49512e-05	-0.02336	-0.00423	-0.00295	-0.00404	0.00152	-0.00148	-0.000908037	0.000875465	-0.000308846	-0.00105	-0.000629529
8.89667	-3.66337e-05	-0.02335	-0.00424	-0.00295	-0.00405	0.00151	-0.00148	-0.000920064	0.000875934	-0.000308657	-0.00111	-0.000627699
8.9	-3.85958e-05	-0.02335	-0.00425	-0.00295	-0.00406	0.00151	-0.00149	-0.000929262	0.000874838	-0.000301376	-0.00118	-0.000632041
8.90333	-4.12352e-05	-0.02334	-0.00424	-0.00295	-0.00407	0.0015	-0.00151	-0.000935585	0.000873252	-0.00028627	-0.00124	-0.00064165
8.90667	-4.44836e-05	-0.02334	-0.00423	-0.00295	-0.00408	0.00148	-0.00154	-0.000939737	0.000866812	-0.00026758	-0.00129	-0.000653123
8.91	-4.83994e-05	-0.02335	-0.00423	-0.00295	-0.0041	0.00147	-0.00156	-0.000942109	0.000851601	-0.00025147	-0.00132	-0.000661413
8.91333	-5.31059e-05	-0.02337	-0.00422	-0.00295	-0.00411	0.00147	-0.00159	-0.000942088	0.000826316	-0.000242304	-0.00132	-0.000662245
8.91667	-5.81649e-05	-0.02339	-0.00421	-0.00295	-0.00412	0.00147	-0.00162	-0.000939633	0.000787159	-0.000241706	-0.00132	-0.000654662
8.92	-6.25488e-05	-0.02341	-0.00421	-0.00295	-0.00413	0.00147	-0.00164	-0.000936489	0.000730363	-0.000250202	-0.00132	-0.00064108
8.92333	-6.52722e-05	-0.02342	-0.00421	-0.00296	-0.00415	0.00147	-0.00166	-0.00093448	0.000661487	-0.000268094	-0.00132	-0.000625664
8.92667	-6.56999e-05	-0.02342	-0.00422	-0.00296	-0.00417	0.00147	-0.00168	-0.000933862	0.000594577	-0.000293864	-0.00133	-0.000613337
8.93	-6.34218e-05	-0.02342	-0.00422	-0.00296	-0.00419	0.00147	-0.0017	-0.000933775	0.000542932	-0.00032165	-0.00134	-0.000608736
8.93333	-5.85539e-05	-0.02341	-0.00423	-0.00296	-0.00421	0.00147	-0.00171	-0.000933334	0.000509442	-0.000342337	-0.00135	-0.000613936
8.93667	-5.23594e-05	-0.02341	-0.00423	-0.00296	-0.00423	0.00147	-0.00172	-0.000932406	0.000486847	-0.000349452	-0.00135	-0.000626725
8.94	-4.68788e-05	-0.02341	-0.00424	-0.00295	-0.00426	0.00147	-0.00173	-0.000931793	0.000474229	-0.000343126	-0.00135	-0.000642506
8.94333	-4.33293e-05	-0.02342	-0.00424	-0.00295	-0.00429	0.00146	-0.00172	-0.000932547	0.000480979	-0.000328939	-0.00136	-0.000658154
8.94667	-4.13093e-05	-0.02342	-0.00424	-0.00296	-0.00433	0.00146	-0.00172	-0.000935321	0.000506808	-0.000314868	-0.00137	-0.000672594
8.95	-4.00578e-05	-0.02343	-0.00424	-0.00296	-0.00436	0.00146	-0.00172	-0.000940278	0.000536568	-0.000306629	-0.00139	-0.000684616
8.95333	-3.98605e-05	-0.02345	-0.00423	-0.00297	-0.00438	0.00146	-0.00172	-0.000946466	0.000559742	-0.000303901	-0.0014	-0.00069288
8.95667	-4.15601e-05	-0.02345	-0.00423	-0.00297	-0.0044	0.00145	-0.00173	-0.000951294	0.000577546	-0.000303157	-0.00141	-0.000698464
8.96	-4.50897e-05	-0.02347	-0.00423	-0.00297	-0.00442	0.00145	-0.00176	-0.000951861	0.000589964	-0.000302711	-0.00141	-0.000705494
8.96333	-4.93708e-05	-0.02348	-0.00422	-0.00297	-0.00443	0.00144	-0.00179	-0.000947231	0.000591253	-0.000302594	-0.0014	-0.000717949
8.96667	-5.33474e-05	-0.02351	-0.00421	-0.00298	-0.00444	0.00144	-0.00181	-0.000939274	0.000579925	-0.000301597	-0.00139	-0.00073651
8.97	-5.62974e-05	-0.02353	-0.00421	-0.00299	-0.00445	0.00143	-0.00181	-0.00093122	0.000563597	-0.000296548	-0.00139	-0.000759299
8.97333	-5.77108e-05	-0.02355	-0.00421	-0.00301	-0.00446	0.00142	-0.00179	-0.000925474	0.000554881	-0.000284192	-0.00139	-0.000784655
8.97667	-5.76594e-05	-0.02357	-0.00421	-0.00302	-0.00447	0.00142	-0.00175	-0.000922605	0.000563811	-0.000263059	-0.00138	-0.000811829
8.98	-5.68836e-05	-0.02359	-0.00422	-0.00302	-0.00448	0.00142	-0.00172	-0.000921815	0.000586716	-0.000233832	-0.00136	-0.000839093
8.98333	-5.63073e-05	-0.02361	-0.00423	-0.00302	-0.00449	0.00142	-0.0017	-0.000922131	0.000602486	-0.000199617	-0.00132	-0.00086232
8.98667	-5.69521e-05	-0.02361	-0.00424	-0.00302	-0.0045	0.00142	-0.00169	-0.000923284	0.000588385	-0.000165827	-0.00128	-0.000877025
8.99	-5.97993e-05	-0.02362	-0.00426	-0.00302	-0.0045	0.00143	-0.00169	-0.000925296	0.00054067	-0.000138442	-0.00123	-0.000881836
8.99333	-6.48534e-05	-0.02362	-0.00427	-0.00302	-0.00451	0.00144	-0.00171	-0.000927396	0.000475194	-0.000122154	-0.00118	-0.000878517
8.99667	-7.06998e-05	-0.02363	-0.00428	-0.00303	-0.00452	0.00145	-0.00174	-0.000928082	0.000411614	-0.000119573	-0.00111	-0.000869178
9	-7.54737e-05	-0.02364	-0.00427	-0.00303	-0.00452	0.00145	-0.00178	-0.000926568	0.000361148	-0.00013143	-0.00101	-0.000855348
9.00333	-7.81717e-05	-0.02365	-0.00427	-0.00303	-0.00453	0.00146	-0.00183	-0.000923685	0.000324859	-0.000157686	-0.000839918	-0.000838842
9.00667	-7.89298e-05	-0.02366	-0.00426	-0.00303	-0.00454	0.00146	-0.00185	-0.000921043	0.000296616	-0.000197435	-0.000588735	-0.000820905
9.01	-7.8248e-05	-0.02368	-0.00426	-0.00302	-0.00455	0.00146	-0.00187	-0.00091956	0.000267877	-0.000246972	-0.000245799	-0.000799015
9.01333	-7.64401e-05	-0.02369	-0.00426	-0.00301	-0.00456	0.00146	-0.00187	-0.00091895	0.000235746	-0.000299519	0.000178953	-0.000764542
9.01667	-7.37824e-05	-0.02371	-0.00425	-0.003	-0.00457	0.00146	-0.00186	-0.000918585	0.000205724	-0.000348828	0.000659671	-0.000705827
9.02	-7.06246e-05	-0.02373	-0.00425	-0.003	-0.00458	0.00146	-0.00185	-0.000918929	0.000182356	-0.000393122	0.00116	-0.000614437
9.02333	-6.72663e-05	-0.02375	-0.00424	-0.00299	-0.00459	0.00145	-0.00184	-0.000922004	0.00016014	-0.00043351	0.00163	-0.000488323
9.02667	-6.4008e-05	-0.02375	-0.00423	-0.00299	-0.0046	0.00145	-0.00182	-0.000929579	0.000128877	-0.000468344	0.00202	-0.000331719
9.03	-6.13741e-05	-0.02375	-0.00423	-0.00299	-0.00461	0.00145	-0.0018	-0.000940603	8.81685e-05	-0.000492116	0.0023	-0.00015375
9.03333	-6.00076e-05	-0.02375	-0.00423	-0.00298	-0.00462	0.00144	-0.00181	-0.000951369	5.05967e-05	-0.000500498	0.00242	3.32885e-05
9.03667	-6.01574e-05	-0.02376	-0.00423	-0.00298	-0.00463	0.00144	-0.00184	-0.000958189	2.57672e-05	-0.000494517	0.00237	0.000213499
9.04	-6.12299e-05	-0.02376	-0.00423	-0.00298	-0.00464	0.00143	-0.00188	-0.000959587	7.82601e-06	-0.000479767	0.00216	0.000366605
9.04333	-6.1852e-05	-0.02376	-0.00423	-0.00298	-0.00466	0.00143	-0.00191	-0.000956776	-1.5059e-05	-0.00046353	0.00181	0.000471591
9.04667	-6.07751e-05	-0.02377	-0.00423	-0.00299	-0.00467	0.00143	-0.00192	-0.000952664	-4.58528e-05	-0.000452642	0.00136	0.000514536
9.05	-5.79434e-05	-0.02378	-0.00424	-0.00299	-0.00468	0.00143	-0.00192	-0.000949914	-7.77705e-05	-0.000450553	0.000840222	0.000493521
9.05333	-5.43491e-05	-0.02379	-0.00425	-0.00299	-0.00469	0.00142	-0.0019	-0.000949314	-0.000102952	-0.000455035	0.00029642	0.000414987
9.05667	-5.09759e-05	-0.0238	-0.00426	-0.00299	-0.0047	0.00142	-0.00188	-0.000950478	-0.000117204	-0.000460678	-0.000240338	0.000287639
9.06	-4.83265e-05	-0.02381	-0.00428	-0.00299	-0.00471	0.00142	-0.00187	-0.00095416	-0.000118287	-0.000463354	-0.000742162	0.000121789
9.06333	-4.66269e-05	-0.02382	-0.00429	-0.00299	-0.00472	0.00142	-0.00186	-0.000962095	-0.000106868	-0.000461351	-0.00119	-6.91152e-05
9.06667	-4.55439e-05	-0.02382	-0.0043	-0.003	-0.00474	0.00143	-0.00186	-0.000974151	-8.9051e-05	-0.000454625	-0.00159	-0.000269601
9.07	-4.37681e-05	-0.02383	-0.0043	-0.00301	-0.00475	0.00144	-0.00186	-0.000987738	-7.43988e-05	-0.000444611	-0.00195	-0.000465398
9.07333	-3.99373e-05	-0.02383	-0.0043	-0.00301	-0.00476	0.00145	-0.00186	-0.001	-7.63501e-05	-0.000433293	-0.00226	-0.000646993
9.07667	-3.40578e-05	-0.02383	-0.0043	-0.00301	-0.00477	0.00147	-0.00189	-0.00101	-0.00011155	-0.000422087	-0.00255	-0.000810681
9.08	-2.74909e-05	-0.02384	-0.00429	-0.00302	-0.00478	0.00148	-0.00193	-0.00102	-0.000188624	-0.000412728	-0.0028	-0.000956262
9.08333	-2.18987e-05	-0.02384	-0.00429	-0.00302	-0.00478	0.00149	-0.00199	-0.00102	-0.000296361	-0.000408132	-0.00302	-0.00108
9.08667	-1.87155e-05	-0.02385	-0.00428	-0.00301	-0.00479	0.00151	-0.00204	-0.00102	-0.000405884	-0.000410396	-0.00321	-0.0012
9.09	-1.90614e-05	-0.02385	-0.00428	-0.00301	-0.0048	0.00152	-0.00208	-0.00101	-0.000487185	-0.00041856	-0.00336	-0.0013
9.09333	-2.30043e-05	-0.02385	-0.00428	-0.00301	-0.00481	0.00154	-0.00211	-0.000996285	-0.000527749	-0.000429448	-0.00347	-0.00138
9.09667	-2.89369e-05	-0.02385	-0.00428	-0.003	-0.00482	0.00155	-0.00212	-0.000989588	-0.000539733	-0.000440212	-0.00356	-0.00145
9.1	-3.46109e-05	-0.02385	-0.00428	-0.003	-0.00484	0.00156	-0.00212	-0.000989217	-0.000552013	-0.00044983	-0.00362	-0.00151
9.10333	-3.87422e-05	-0.02386	-0.00428	-0.003	-0.00485	0.00156	-0.00212	-0.000994477	-0.000588668	-0.000459109	-0.00365	-0.00156
9.10667	-4.11479e-05	-0.02386	-0.00428	-0.003	-0.00487	0.00157	-0.00212	-0.001	-0.000648614	-0.000469844	-0.00364	-0.00159
9.11	-4.20491e-05	-0.02387	-0.00428	-0.00301	-0.00488	0.00157	-0.0021	-0.00102	-0.000707726	-0.000483006	-0.0036	-0.00161
9.11333	-4.19474e-05	-0.02389	-0.00428	-0.00302	-0.00489	0.00157	-0.00207	-0.00103	-0.000739355	-0.000496665	-0.00355	-0.00162
9.11667	-4.1738e-05	-0.0239	-0.00428	-0.00303	-0.0049	0.00157	-0.00203	-0.00104	-0.000733563	-0.000506169	-0.00347	-0.00163
9.12	-4.27624e-05	-0.02392	-0.00428	-0.00303	-0.00491	0.00157	-0.00199	-0.00105	-0.000701541	-0.000507301	-0.00336	-0.00163
9.12333	-4.66379e-05	-0.02394	-0.00428	-0.00304	-0.00493	0.00157	-0.00196	-0.00106	-0.000664225	-0.000499108	-0.00325	-0.00163
9.12667	-5.42486e-05	-0.02396	-0.00428	-0.00304	-0.00494	0.00158	-0.00194	-0.00107	-0.000640016	-0.000483487	-0.00313	-0.00163
9.13	-6.46793e-05	-0.02398	-0.00429	-0.00305	-0.00496	0.00158	-0.00194	-0.00108	-0.000639975	-0.000463244	-0.00303	-0.00163
9.13333	-7.55173e-05	-0.02401	-0.00431	-0.00305	-0.00498	0.00158	-0.00195	-0.0011	-0.000663639	-0.000440362	-0.00294	-0.00161
9.13667	-8.42491e-05	-0.02404	-0.00432	-0.00305	-0.00499	0.00158	-0.00196	-0.00111	-0.000698059	-0.000415349	-0.00285	-0.00159
9.14	-8.93628e-05	-0.02405	-0.00433	-0.00305	-0.005	0.00159	-0.00198	-0.00113	-0.000730398	-0.000389542	-0.00276	-0.00156
9.14333	-9.06845e-05	-0.02407	-0.00434	-0.00305	-0.00502	0.00159	-0.00199	-0.00114	-0.000760261	-0.000368363	-0.00265	-0.00153
9.14667	-8.93678e-05	-0.02408	-0.00435	-0.00305	-0.00503	0.00159	-0.00199	-0.00114	-0.000790772	-0.000360662	-0.00253	-0.00149
9.15	-8.743e-05	-0.02409	-0.00435	-0.00305	-0.00504	0.00159	-0.00199	-0.00114	-0.000815036	-0.000373659	-0.0024	-0.00146
9.15333	-8.65924e-05	-0.02409	-0.00435	-0.00305	-0.00505	0.0016	-0.00201	-0.00113	-0.000824151	-0.000407657	-0.00227	-0.00144
9.15667	-8.71538e-05	-0.02409	-0.00434	-0.00305	-0.00507	0.0016	-0.00203	-0.00112	-0.000818477	-0.000454615	-0.00212	-0.0014
9.16	-8.81223e-05	-0.02409	-0.00434	-0.00305	-0.00508	0.00159	-0.00205	-0.00111	-0.000793578	-0.000501915	-0.00194	-0.00136
9.16333	-8.8476e-05	-0.02409	-0.00434	-0.00304	-0.0051	0.00159	-0.00207	-0.0011	-0.000724233	-0.000539333	-0.00171	-0.00131
9.16667	-8.80931e-05	-0.0241	-0.00435	-0.00304	-0.00511	0.00159	-0.00209	-0.0011	-0.00058078	-0.000564486	-0.00141	-0.00127
9.17	-8.78477e-05	-0.02411	-0.00435	-0.00303	-0.00513	0.00159	-0.00211	-0.0011	-0.000359224	-0.000582699	-0.00102	-0.00122
9.17333	-8.90644e-05	-0.02412	-0.00435	-0.00303	-0.00515	0.00159	-0.00213	-0.0011	-8.89545e-05	-0.000601876	-0.000533782	-0.00117
9.17667	-9.25565e-05	-0.02412	-0.00436	-0.00303	-0.00517	0.00158	-0.00215	-0.00111	0.000182322	-0.000626894	1.82988e-05	-0.00108
9.18	-9.79636e-05	-0.02412	-0.00436	-0.00303	-0.0052	0.00158	-0.00215	-0.00113	0.000409449	-0.000657111	0.000582697	-0.000962728
9.18333	-0.000103854	-0.02412	-0.00436	-0.00303	-0.00523	0.00158	-0.00214	-0.00115	0.000569816	-0.000688021	0.0011	-0.00079794
9.18667	-0.000108611	-0.02412	-0.00436	-0.00303	-0.00526	0.00158	-0.0021	-0.00117	0.000673844	-0.000715472	0.00151	-0.000597127
9.19	-0.000111647	-0.02413	-0.00436	-0.00303	-0.0053	0.00159	-0.00204	-0.00119	0.00075409	-0.000738361	0.00179	-0.000381201
9.19333	-0.000113677	-0.02413	-0.00436	-0.00303	-0.00533	0.00159	-0.00197	-0.0012	0.000838721	-0.000757058	0.0019	-0.000176098
9.19667	-0.000115783	-0.02414	-0.00436	-0.00303	-0.00536	0.0016	-0.0019	-0.00121	0.000933715	-0.000770187	0.00184	-4.72342e-06
9.2	-0.000118325	-0.02415	-0.00436	-0.00303	-0.00539	0.00161	-0.00184	-0.00121	0.00103	-0.000775184	0.00162	0.000117852
9.20333	-0.000120594	-0.02416	-0.00436	-0.00303	-0.00542	0.00161	-0.0018	-0.00121	0.00111	-0.000772002	0.00126	0.000184685
9.20667	-0.000121352	-0.02417	-0.00436	-0.00303	-0.00544	0.00161	-0.00181	-0.00122	0.00118	-0.000763947	0.000802037	0.00019457
9.21	-0.000119761	-0.02418	-0.00436	-0.00303	-0.00546	0.0016	-0.00186	-0.00122	0.00123	-0.000754346	0.000283145	0.000150712
9.21333	-0.000115775	-0.02419	-0.00436	-0.00303	-0.00548	0.00159	-0.00191	-0.00122	0.00126	-0.000744254	-0.000260525	6.0354e-05
9.21667	-0.000110164	-0.02419	-0.00437	-0.00303	-0.00549	0.00158	-0.00195	-0.00121	0.00129	-0.000734485	-0.00079708	-6.69434e-05
9.22	-0.000104671	-0.02419	-0.00438	-0.00303	-0.00551	0.00158	-0.00198	-0.00121	0.00131	-0.000727298	-0.0013	-0.000221345
9.22333	-0.000101362	-0.0242	-0.00439	-0.00303	-0.00553	0.00157	-0.00199	-0.0012	0.00134	-0.000724226	-0.00176	-0.000393162
9.22667	-0.000100914	-0.02421	-0.00439	-0.00304	-0.00555	0.00158	-0.002	-0.0012	0.00137	-0.000724367	-0.00215	-0.000572893
9.23	-0.000102021	-0.02423	-0.00439	-0.00305	-0.00556	0.00158	-0.002	-0.0012	0.00138	-0.000726074	-0.00249	-0.000752099
9.23333	-0.000102971	-0.02424	-0.00438	-0.00305	-0.00558	0.00158	-0.00201	-0.0012	0.00137	-0.000728644	-0.00278	-0.000923882
9.23667	-0.00010328	-0.02425	-0.00437	-0.00305	-0.00559	0.00159	-0.00203	-0.0012	0.00133	-0.000731522	-0.00302	-0.00108
9.24	-0.000103464	-0.02425	-0.00436	-0.00304	-0.00561	0.00159	-0.00205	-0.00119	0.00126	-0.000733846	-0.00323	-0.00122
9.24333	-0.00010396	-0.02427	-0.00436	-0.00303	-0.00562	0.00159	-0.00207	-0.00119	0.00119	-0.000735514	-0.00342	-0.00135
9.24667	-0.000104806	-0.02428	-0.00437	-0.00302	-0.00564	0.00159	-0.00209	-0.00118	0.00114	-0.000736914	-0.00358	-0.00145
9.25	-0.000105762	-0.02429	-0.00438	-0.00302	-0.00565	0.00159	-0.0021	-0.00118	0.00111	-0.000738302	-0.0037	-0.00153
9.25333	-0.000106469	-0.0243	-0.00438	-0.00302	-0.00567	0.00159	-0.00211	-0.00118	0.0011	-0.000740267	-0.00377	-0.0016
9.25667	-0.000107084	-0.02431	-0.00438	-0.00302	-0.00569	0.00158	-0.00211	-0.00119	0.0011	-0.000742879	-0.0038	-0.00165
9.26	-0.000108429	-0.02432	-0.00438	-0.00302	-0.00571	0.00158	-0.00212	-0.00121	0.0011	-0.00074358	-0.00379	-0.00169
9.26333	-0.000110877	-0.02433	-0.00438	-0.00302	-0.00573	0.00158	-0.00213	-0.00122	0.00109	-0.000737282	-0.00376	-0.00171
9.26667	-0.000113588	-0.02434	-0.00438	-0.00303	-0.00575	0.00158	-0.00214	-0.00123	0.00107	-0.000720516	-0.00371	-0.00173
9.27	-0.000115178	-0.02434	-0.00438	-0.00303	-0.00576	0.00158	-0.00215	-0.00124	0.00105	-0.000696251	-0.00365	-0.00173
9.27333	-0.000114788	-0.02435	-0.00438	-0.00303	-0.00578	0.00158	-0.00217	-0.00124	0.00105	-0.000672814	-0.00357	-0.00173
9.27667	-0.000112319	-0.02435	-0.00438	-0.00303	-0.0058	0.00159	-0.0022	-0.00124	0.00106	-0.000656548	-0.00348	-0.00172
9.28	-0.000108213	-0.02436	-0.00439	-0.00304	-0.00582	0.00159	-0.00223	-0.00123	0.00108	-0.000646902	-0.00339	-0.00171
9.28333	-0.00010334	-0.02437	-0.00439	-0.00305	-0.00584	0.00159	-0.00225	-0.00122	0.00108	-0.000639413	-0.0033	-0.00171
9.28667	-9.91985e-05	-0.02438	-0.00438	-0.00305	-0.00586	0.00159	-0.00226	-0.00122	0.00105	-0.000631137	-0.00321	-0.00169
9.29	-9.79022e-05	-0.02439	-0.00438	-0.00305	-0.00588	0.00159	-0.00225	-0.00122	0.00101	-0.000621429	-0.00312	-0.00167
9.29333	-0.000100778	-0.0244	-0.00438	-0.00306	-0.00591	0.00159	-0.00224	-0.00122	0.000980237	-0.000610431	-0.00304	-0.00164
9.29667	-0.000106659	-0.02441	-0.00437	-0.00306	-0.00593	0.00158	-0.00222	-0.00122	0.000973404	-0.000600174	-0.00296	-0.0016
9.3	-0.00011248	-0.02441	-0.00437	-0.00305	-0.00596	0.00158	-0.00221	-0.00121	0.000993827	-0.000594947	-0.00287	-0.00156
9.30333	-0.000115478	-0.02442	-0.00437	-0.00305	-0.00599	0.00157	-0.00221	-0.00121	0.00102	-0.000597681	-0.00279	-0.00151
9.30667	-0.00011459	-0.02442	-0.00437	-0.00305	-0.00602	0.00158	-0.00223	-0.00121	0.00102	-0.000606275	-0.00271	-0.00145
9.31	-0.000110716	-0.02441	-0.00438	-0.00305	-0.00605	0.00158	-0.00224	-0.0012	0.000989573	-0.000614209	-0.00264	-0.00141
9.31333	-0.000106162	-0.02441	-0.00438	-0.00304	-0.00607	0.00158	-0.00226	-0.0012	0.000926055	-0.000614966	-0.00257	-0.00136
9.31667	-0.000103242	-0.02442	-0.00438	-0.00304	-0.0061	0.00157	-0.00228	-0.0012	0.000863881	-0.000606639	-0.0025	-0.00133
9.32	-0.000103032	-0.02443	-0.00438	-0.00304	-0.00613	0.00157	-0.00229	-0.0012	0.000834356	-0.000593634	-0.00243	-0.0013
9.32333	-0.000105218	-0.02445	-0.00437	-0.00303	-0.00616	0.00157	-0.0023	-0.00121	0.000851856	-0.000583666	-0.00236	-0.00128
9.32667	-0.000108845	-0.02446	-0.00438	-0.00303	-0.00621	0.00156	-0.0023	-0.00121	0.000905418	-0.000582044	-0.00231	-0.00126
9.33	-0.000113114	-0.02448	-0.00438	-0.00303	-0.00626	0.00156	-0.0023	-0.00121	0.000967088	-0.00058915	-0.00227	-0.00125
9.33333	-0.000117395	-0.0245	-0.00438	-0.00303	-0.00633	0.00155	-0.00231	-0.00121	0.00101	-0.000602546	-0.00223	-0.00123
9.33667	-0.000121005	-0.02451	-0.00438	-0.00303	-0.00641	0.00155	-0.00232	-0.00122	0.001	-0.0006193	-0.00221	-0.00121
9.34	-0.000123448	-0.02451	-0.00439	-0.00305	-0.00649	0.00155	-0.00232	-0.00123	0.000964564	-0.000636506	-0.00218	-0.00119
9.34333	-0.000124568	-0.02451	-0.00439	-0.00305	-0.00658	0.00155	-0.00232	-0.00124	0.000915319	-0.000652355	-0.00216	-0.00118
9.34667	-0.000124501	-0.0245	-0.00439	-0.00306	-0.00665	0.00156	-0.0023	-0.00125	0.000884608	-0.00066717	-0.00215	-0.00117
9.35	-0.000123544	-0.0245	-0.00439	-0.00306	-0.00671	0.00156	-0.00228	-0.00126	0.000892841	-0.000681238	-0.00216	-0.00116
9.35333	-0.000121843	-0.02451	-0.0044	-0.00306	-0.00675	0.00156	-0.00226	-0.00126	0.000941452	-0.000691744	-0.00216	-0.00116
9.35667	-0.000119594	-0.02452	-0.0044	-0.00305	-0.00679	0.00156	-0.00226	-0.00126	0.00102	-0.000693567	-0.00216	-0.00115
9.36	-0.000117329	-0.02453	-0.0044	-0.00305	-0.00681	0.00156	-0.00226	-0.00126	0.0011	-0.000683635	-0.00215	-0.00115
9.36333	-0.000115661	-0.02455	-0.0044	-0.00304	-0.00684	0.00155	-0.00229	-0.00126	0.00119	-0.000664744	-0.00213	-0.00115
9.36667	-0.000115235	-0.02455	-0.0044	-0.00303	-0.00686	0.00155	-0.00232	-0.00126	0.00125	-0.000644666	-0.0021	-0.00115
9.37	-0.000116498	-0.02456	-0.00441	-0.00303	-0.00688	0.00154	-0.00236	-0.00127	0.00129	-0.000630693	-0.00207	-0.00115
9.37333	-0.000118974	-0.02456	-0.00441	-0.00303	-0.0069	0.00153	-0.00242	-0.00127	0.0013	-0.000624482	-0.00205	-0.00116
9.37667	-0.000121556	-0.02455	-0.00441	-0.00303	-0.00692	0.00153	-0.00247	-0.00128	0.00126	-0.000621771	-0.00204	-0.00116
9.38	-0.000123601	-0.02456	-0.00442	-0.00305	-0.00694	0.00152	-0.0025	-0.00129	0.00118	-0.000616663	-0.00201	-0.00117
9.38333	-0.000125264	-0.02457	-0.00442	-0.00307	-0.00696	0.00152	-0.00251	-0.0013	0.00108	-0.000606529	-0.00198	-0.00118
9.38667	-0.000127468	-0.02458	-0.00443	-0.00309	-0.00698	0.00151	-0.00251	-0.00131	0.000980685	-0.000594056	-0.00197	-0.00119
9.39	-0.000131617	-0.0246	-0.00443	-0.0031	-0.00699	0.00151	-0.00252	-0.00132	0.000897888	-0.000585049	-0.00197	-0.00119
9.39333	-0.000138297	-0.02462	-0.00443	-0.0031	-0.00701	0.00151	-0.00253	-0.00132	0.000849243	-0.000583524	-0.00199	-0.00118
9.39667	-0.000146654	-0.02463	-0.00443	-0.00309	-0.00702	0.0015	-0.00255	-0.00132	0.000823924	-0.000588627	-0.00203	-0.00116
9.4	-0.000155413	-0.02464	-0.00443	-0.00309	-0.00703	0.0015	-0.00259	-0.00132	0.000800597	-0.000596378	-0.00208	-0.00114
9.40333	-0.000163419	-0.02465	-0.00444	-0.00307	-0.00705	0.0015	-0.00263	-0.00132	0.000775589	-0.00060411	-0.00212	-0.00113
9.40667	-0.000169476	-0.02465	-0.00444	-0.00306	-0.00708	0.00151	-0.00267	-0.00132	0.000767894	-0.000612791	-0.00215	-0.00112
9.41	-0.000172976	-0.02466	-0.00444	-0.00305	-0.00711	0.00151	-0.00269	-0.00133	0.000794647	-0.000625229	-0.00216	-0.00113
9.41333	-0.000174696	-0.02467	-0.00444	-0.00304	-0.00714	0.00152	-0.00268	-0.00134	0.00085036	-0.000642893	-0.00215	-0.00115
9.41667	-0.000176351	-0.02468	-0.00444	-0.00303	-0.00717	0.00152	-0.00264	-0.00135	0.000912906	-0.000664272	-0.00212	-0.00117
9.42	-0.000179074	-0.02469	-0.00444	-0.00304	-0.0072	0.00153	-0.00259	-0.00137	0.000963041	-0.000684965	-0.00209	-0.00118
9.42333	-0.000182452	-0.0247	-0.00444	-0.00304	-0.00724	0.00153	-0.00251	-0.00139	0.001	-0.000699275	-0.00206	-0.00119
9.42667	-0.000185206	-0.0247	-0.00444	-0.00304	-0.00728	0.00153	-0.00243	-0.0014	0.00104	-0.000703084	-0.00204	-0.00119
9.43	-0.00018663	-0.0247	-0.00444	-0.00305	-0.00732	0.00153	-0.00237	-0.00141	0.00109	-0.000695394	-0.00202	-0.00119
9.43333	-0.000187379	-0.0247	-0.00444	-0.00305	-0.00736	0.00154	-0.00233	-0.00143	0.00113	-0.000677602	-0.00201	-0.00118
9.43667	-0.000188948	-0.0247	-0.00444	-0.00305	-0.00741	0.00154	-0.00232	-0.00144	0.00112	-0.000653264	-0.00199	-0.00116
9.44	-0.000192359	-0.02471	-0.00445	-0.00305	-0.00746	0.00154	-0.00234	-0.00145	0.00106	-0.000628706	-0.00199	-0.00115
9.44333	-0.000197318	-0.02471	-0.00446	-0.00305	-0.0075	0.00153	-0.00239	-0.00147	0.000966902	-0.000611407	-0.00199	-0.00114
9.44667	-0.000202507	-0.02472	-0.00446	-0.00305	-0.00755	0.00153	-0.00247	-0.0015	0.000882636	-0.00060582	-0.00199	-0.00114
9.45	-0.000206604	-0.02473	-0.00447	-0.00305	-0.0076	0.00152	-0.00255	-0.00153	0.000828571	-0.000610497	-0.00201	-0.00114
9.45333	-0.000209002	-0.02474	-0.00448	-0.00306	-0.00766	0.00151	-0.00262	-0.00156	0.000805259	-0.000619823	-0.00204	-0.00116
9.45667	-0.000209714	-0.02475	-0.00448	-0.00307	-0.00771	0.00151	-0.00266	-0.00159	0.000796777	-0.000628556	-0.00206	-0.00118
9.46	-0.000208987	-0.02475	-0.00448	-0.00308	-0.00777	0.00151	-0.00268	-0.00163	0.000780174	-0.000635426	-0.00206	-0.0012
9.46333	-0.000207286	-0.02475	-0.00447	-0.00309	-0.00784	0.00152	-0.00269	-0.00165	0.000737824	-0.000643674	-0.00205	-0.00121
9.46667	-0.000205548	-0.02475	-0.00447	-0.00309	-0.00791	0.00152	-0.00268	-0.00167	0.00067063	-0.000657926	-0.00205	-0.00122
9.47	-0.000204898	-0.02475	-0.00446	-0.00309	-0.00799	0.00153	-0.00268	-0.00168	0.000598486	-0.000679918	-0.00206	-0.00122
9.47333	-0.000205689	-0.02475	-0.00446	-0.0031	-0.00807	0.00153	-0.00269	-0.00168	0.000546062	-0.00070649	-0.00207	-0.00123
9.47667	-0.000206983	-0.02475	-0.00445	-0.00311	-0.00817	0.00154	-0.00271	-0.00168	0.000531003	-0.000730649	-0.0021	-0.00124
9.48	-0.000207352	-0.02476	-0.00445	-0.00312	-0.00827	0.00155	-0.00272	-0.00167	0.00056159	-0.000745647	-0.00213	-0.00125
9.48333	-0.000206273	-0.02476	-0.00444	-0.00312	-0.0084	0.00155	-0.00272	-0.00167	0.000633941	-0.000749735	-0.00217	-0.00127
9.48667	-0.00020451	-0.02477	-0.00444	-0.00312	-0.00856	0.00155	-0.0027	-0.00167	0.000728012	-0.000746721	-0.0022	-0.00129
9.49	-0.000203153	-0.02477	-0.00443	-0.00311	-0.00878	0.00155	-0.00266	-0.00167	0.000817828	-0.000741728	-0.00223	-0.00131
9.49333	-0.00020248	-0.02477	-0.00443	-0.0031	-0.00908	0.00155	-0.00263	-0.00167	0.000888711	-0.00073772	-0.00224	-0.00131
9.49667	-0.000201604	-0.02478	-0.00443	-0.00309	-0.00946	0.00155	-0.00261	-0.00168	0.000933412	-0.000735947	-0.00223	-0.00131
9.5	-0.000199306	-0.02479	-0.00444	-0.00307	-0.0099	0.00155	-0.00261	-0.00168	0.000937984	-0.000737274	-0.00222	-0.00129
9.50333	-0.000195279	-0.0248	-0.00445	-0.00306	-0.01038	0.00154	-0.00262	-0.00168	0.000889483	-0.000742201	-0.00219	-0.00128
9.50667	-0.000190248	-0.02481	-0.00445	-0.00306	-0.01089	0.00154	-0.00265	-0.00168	0.000792385	-0.000750149	-0.00215	-0.00126
9.51	-0.000185096	-0.02482	-0.00446	-0.00305	-0.01131	0.00154	-0.00268	-0.00167	0.000667493	-0.000758625	-0.00211	-0.00125
9.51333	-0.000180558	-0.02484	-0.00445	-0.00305	-0.01148	0.00154	-0.00272	-0.00167	0.000539409	-0.000762919	-0.00206	-0.00125
9.51667	-0.000177515	-0.02485	-0.00445	-0.00306	-0.01129	0.00153	-0.00275	-0.00166	0.000426066	-0.000758053	-0.00203	-0.00126
9.52	-0.000176927	-0.02486	-0.00444	-0.00306	-0.01084	0.00153	-0.00278	-0.00166	0.000335153	-0.000742989	-0.00201	-0.00127
9.52333	-0.000179234	-0.02487	-0.00444	-0.00307	-0.01033	0.00153	-0.00281	-0.00165	0.000266615	-0.000722727	-0.00201	-0.00128
9.52667	-0.00018387	-0.02488	-0.00444	-0.00307	-0.00991	0.00153	-0.00284	-0.00164	0.000216329	-0.000705058	-0.00201	-0.00129
9.53	-0.000189466	-0.02489	-0.00444	-0.00309	-0.00956	0.00153	-0.00285	-0.00164	0.000179012	-0.000695253	-0.00201	-0.00129
9.53333	-0.000194498	-0.0249	-0.00445	-0.0031	-0.00919	0.00153	-0.00284	-0.00164	0.000152928	-0.000693711	-0.00203	-0.00129
9.53667	-0.000197753	-0.0249	-0.00445	-0.00311	-0.00875	0.00153	-0.00284	-0.00165	0.000144461	-0.000697167	-0.00206	-0.00128
9.54	-0.000198604	-0.02491	-0.00446	-0.00312	-0.00827	0.00154	-0.00284	-0.00166	0.000160402	-0.000701121	-0.0021	-0.00128
9.54333	-0.000197307	-0.02493	-0.00446	-0.00313	-0.00784	0.00154	-0.00286	-0.00167	0.000193513	-0.000701885	-0.00214	-0.00128
9.54667	-0.000194802	-0.02494	-0.00447	-0.00313	-0.00753	0.00154	-0.00289	-0.00167	0.000225072	-0.000697344	-0.00217	-0.00128
9.55	-0.000191811	-0.02494	-0.00448	-0.00315	-0.00745	0.00154	-0.00292	-0.00168	0.0002398	-0.000686646	-0.00219	-0.00129
9.55333	-0.000188662	-0.02495	-0.00448	-0.00315	-0.00768	0.00154	-0.00295	-0.00168	0.000234449	-0.000670494	-0.00221	-0.00129
9.55667	-0.0001862	-0.02495	-0.00449	-0.00316	-0.00827	0.00154	-0.00298	-0.00168	0.000215874	-0.000651784	-0.00221	-0.00129
9.56	-0.000185691	-0.02495	-0.0045	-0.00316	-0.00914	0.00154	-0.00298	-0.00168	0.000188355	-0.000634985	-0.00222	-0.00129
9.56333	-0.000187409	-0.02495	-0.00452	-0.00316	-0.01015	0.00154	-0.00297	-0.00168	0.000145784	-0.000624326	-0.00223	-0.00128
9.56667	-0.000190491	-0.02495	-0.00453	-0.00316	-0.01114	0.00153	-0.00295	-0.00167	8.12112e-05	-0.000622232	-0.00224	-0.00127
9.57	-0.000194028	-0.02495	-0.00453	-0.00316	-0.01197	0.00153	-0.00293	-0.00167	3.10282e-07	-0.000628618	-0.00225	-0.00126
9.57333	-0.000197288	-0.02495	-0.00453	-0.00315	-0.01259	0.00152	-0.00293	-0.00166	-7.66053e-05	-0.00064112	-0.00226	-0.00127
9.57667	-0.000199561	-0.02495	-0.00453	-0.00315	-0.01295	0.00152	-0.00293	-0.00165	-0.000131208	-0.000656313	-0.00225	-0.00127
9.58	-0.00020073	-0.02495	-0.00452	-0.00315	-0.01297	0.00152	-0.00293	-0.00165	-0.000166311	-0.000670832	-0.00223	-0.00127
9.58333	-0.000201668	-0.02495	-0.00452	-0.00315	-0.0126	0.00152	-0.00293	-0.00164	-0.000200787	-0.000682454	-0.0022	-0.00127
9.58667	-0.00020369	-0.02496	-0.00451	-0.00315	-0.01196	0.00152	-0.00294	-0.00164	-0.000248922	-0.000691226	-0.00218	-0.00125
9.59	-0.000207683	-0.02496	-0.00451	-0.00315	-0.01134	0.00152	-0.00295	-0.00164	-0.000308269	-0.000698027	-0.00218	-0.00123
9.59333	-0.000213613	-0.02497	-0.00451	-0.00315	-0.01106	0.00152	-0.00295	-0.00164	-0.000361438	-0.00070162	-0.00221	-0.00121
9.59667	-0.000220471	-0.02498	-0.00451	-0.00315	-0.01115	0.00153	-0.00295	-0.00164	-0.000387825	-0.000699436	-0.00226	-0.0012
9.6	-0.000226906	-0.02499	-0.00452	-0.00315	-0.0113	0.00153	-0.00295	-0.00165	-0.000375193	-0.000691117	-0.00232	-0.00119
9.60333	-0.000231992	-0.02499	-0.00453	-0.00315	-0.01107	0.00153	-0.00295	-0.00166	-0.000325086	-0.000679332	-0.00237	-0.00119
9.60667	-0.000235269	-0.02499	-0.00453	-0.00315	-0.01024	0.00153	-0.00296	-0.00166	-0.000254273	-0.000667571	-0.00242	-0.00119
9.61	-0.000236652	-0.02499	-0.00454	-0.00314	-0.0089	0.00153	-0.00298	-0.00166	-0.000191492	-0.000658558	-0.00245	-0.00119
9.61333	-0.000236565	-0.02498	-0.00456	-0.00314	-0.00738	0.00152	-0.00301	-0.00166	-0.000168125	-0.000654787	-0.00248	-0.0012
9.61667	-0.000235742	-0.02498	-0.00458	-0.00314	-0.006	0.00151	-0.00304	-0.00166	-0.000200739	-0.000658544	-0.0025	-0.00121
9.62	-0.000234787	-0.02498	-0.00459	-0.00314	-0.00494	0.0015	-0.00304	-0.00165	-0.0002764	-0.000669427	-0.00251	-0.00121
9.62333	-0.000233891	-0.02498	-0.0046	-0.00314	-0.00426	0.0015	-0.00303	-0.00164	-0.000358742	-0.000683256	-0.00251	-0.00122
9.62667	-0.000232748	-0.025	-0.0046	-0.00314	-0.00389	0.00149	-0.003	-0.00163	-0.000410048	-0.000695739	-0.00249	-0.00123
9.63	-0.000230677	-0.02502	-0.00461	-0.00314	-0.00374	0.0015	-0.00297	-0.00162	-0.00041422	-0.000707079	-0.00248	-0.00124
9.63333	-0.000227049	-0.02504	-0.00461	-0.00314	-0.00371	0.0015	-0.00295	-0.00162	-0.000385088	-0.000721099	-0.00247	-0.00124
9.63667	-0.000221851	-0.02505	-0.0046	-0.00314	-0.00372	0.0015	-0.00295	-0.00163	-0.000349233	-0.000739697	-0.00248	-0.00124
9.64	-0.000216036	-0.02507	-0.00459	-0.00314	-0.00374	0.0015	-0.00296	-0.00163	-0.000321508	-0.000760343	-0.00249	-0.00124
9.64333	-0.000211392	-0.02508	-0.00458	-0.00313	-0.00374	0.00149	-0.00297	-0.00163	-0.000301546	-0.000779043	-0.00249	-0.00124
9.64667	-0.000209639	-0.0251	-0.00457	-0.00313	-0.00373	0.00148	-0.00298	-0.00163	-0.000285081	-0.00079348	-0.0025	-0.00124
9.65	-0.000211329	-0.02511	-0.00455	-0.00312	-0.00369	0.00148	-0.00299	-0.00163	-0.000269856	-0.000802946	-0.00251	-0.00124
9.65333	-0.000215656	-0.02513	-0.00454	-0.00311	-0.00366	0.00148	-0.00301	-0.00163	-0.000254142	-0.00080639	-0.00251	-0.00125
9.65667	-0.000221076	-0.02515	-0.00454	-0.00311	-0.00363	0.00148	-0.00302	-0.00164	-0.00023687	-0.000802242	-0.00252	-0.00126
9.66	-0.000225777	-0.02517	-0.00454	-0.00311	-0.00361	0.00148	-0.00305	-0.00164	-0.000225299	-0.000791341	-0.00253	-0.00126
9.66333	-0.00022805	-0.0252	-0.00454	-0.00311	-0.0036	0.00148	-0.00306	-0.00163	-0.000233836	-0.000777877	-0.00254	-0.00127
9.66667	-0.000227116	-0.02523	-0.00455	-0.00311	-0.0036	0.00147	-0.00306	-0.00162	-0.00026425	-0.000765426	-0.00256	-0.00127
9.67	-0.000223856	-0.02525	-0.00456	-0.00312	-0.00361	0.00147	-0.00305	-0.00161	-0.000300457	-0.000754171	-0.00258	-0.00127
9.67333	-0.000220486	-0.02526	-0.00457	-0.00312	-0.00362	0.00146	-0.00304	-0.0016	-0.000329134	-0.000743901	-0.00259	-0.00128
9.67667	-0.000219224	-0.02528	-0.00457	-0.00313	-0.00362	0.00146	-0.00304	-0.0016	-0.000349592	-0.000737033	-0.00258	-0.00128
9.68	-0.000220868	-0.02529	-0.00457	-0.00314	-0.00363	0.00146	-0.00304	-0.00159	-0.000363913	-0.000736177	-0.00256	-0.00129
9.68333	-0.000224579	-0.02531	-0.00456	-0.00314	-0.00364	0.00146	-0.00306	-0.00159	-0.00037036	-0.000741155	-0.00251	-0.0013
9.68667	-0.000229161	-0.02532	-0.00457	-0.00314	-0.00364	0.00146	-0.00308	-0.0016	-0.000365064	-0.000749475	-0.00246	-0.0013
9.69	-0.000234065	-0.02532	-0.00458	-0.00314	-0.00365	0.00146	-0.00308	-0.00161	-0.000344565	-0.000757764	-0.00241	-0.0013
9.69333	-0.000239058	-0.02532	-0.00458	-0.00313	-0.00366	0.00146	-0.00308	-0.00163	-0.000308924	-0.000762936	-0.00237	-0.00129
9.69667	-0.000243441	-0.02532	-0.00459	-0.00313	-0.00366	0.00146	-0.00308	-0.00164	-0.000263871	-0.000763636	-0.00237	-0.00127
9.7	-0.000246022	-0.02532	-0.0046	-0.00312	-0.00367	0.00147	-0.0031	-0.00165	-0.000217142	-0.000760722	-0.00239	-0.00126
9.70333	-0.000245964	-0.02533	-0.00461	-0.00312	-0.00368	0.00147	-0.00313	-0.00165	-0.00017331	-0.000755407	-0.00244	-0.00126
9.70667	-0.000243424	-0.02534	-0.00461	-0.00312	-0.0037	0.00147	-0.00316	-0.00165	-0.000135635	-0.000747575	-0.0025	-0.00126
9.71	-0.000239244	-0.02535	-0.00461	-0.00312	-0.00372	0.00147	-0.00319	-0.00165	-0.000109468	-0.000737827	-0.00256	-0.00127
9.71333	-0.000234459	-0.02535	-0.0046	-0.00313	-0.00375	0.00147	-0.00322	-0.00165	-9.94834e-05	-0.000729926	-0.00259	-0.00128
9.71667	-0.000230162	-0.02536	-0.0046	-0.00313	-0.00378	0.00147	-0.00323	-0.00165	-0.000105827	-0.00072878	-0.0026	-0.00129
9.72	-0.000227143	-0.02536	-0.0046	-0.00314	-0.00381	0.00146	-0.00323	-0.00165	-0.000122169	-0.000736123	-0.00259	-0.0013
9.72333	-0.000225446	-0.02536	-0.0046	-0.00315	-0.00384	0.00146	-0.00322	-0.00165	-0.000136221	-0.00074837	-0.00258	-0.0013
9.72667	-0.000224697	-0.02536	-0.0046	-0.00315	-0.00388	0.00146	-0.00319	-0.00164	-0.000138448	-0.000758808	-0.00256	-0.00131
9.73	-0.000224833	-0.02535	-0.0046	-0.00316	-0.00392	0.00145	-0.00316	-0.00163	-0.000134821	-0.000762882	-0.00256	-0.00131
9.73333	-0.000226075	-0.02535	-0.0046	-0.00316	-0.00397	0.00144	-0.00312	-0.00162	-0.000146812	-0.000761824	-0.00256	-0.00132
9.73667	-0.000228381	-0.02536	-0.0046	-0.00316	-0.00402	0.00144	-0.00309	-0.00161	-0.000190975	-0.000761166	-0.00256	-0.00133
9.74	-0.000231413	-0.02537	-0.0046	-0.00317	-0.00408	0.00144	-0.00307	-0.00161	-0.000260727	-0.00076597	-0.00258	-0.00135
9.74333	-0.000234789	-0.02539	-0.0046	-0.00317	-0.00412	0.00144	-0.00307	-0.00161	-0.000333023	-0.000777411	-0.00259	-0.00137
9.74667	-0.000238344	-0.02542	-0.00459	-0.00317	-0.00417	0.00144	-0.00309	-0.00162	-0.000386943	-0.000792772	-0.00259	-0.00138
9.75	-0.000242316	-0.02545	-0.00459	-0.00317	-0.0042	0.00144	-0.00312	-0.00163	-0.000413468	-0.000807377	-0.00259	-0.0014
9.75333	-0.00024706	-0.02547	-0.00459	-0.00317	-0.00422	0.00145	-0.00316	-0.00164	-0.000412262	-0.000816726	-0.00258	-0.00141
9.75667	-0.000252308	-0.02548	-0.00459	-0.00317	-0.00424	0.00145	-0.0032	-0.00163	-0.000381627	-0.000818433	-0.00257	-0.00141
9.76	-0.000256954	-0.02548	-0.0046	-0.00317	-0.00426	0.00145	-0.00325	-0.00163	-0.000319832	-0.000813155	-0.00256	-0.00141
9.76333	-0.000260001	-0.02549	-0.0046	-0.00317	-0.00428	0.00145	-0.00329	-0.00162	-0.000238752	-0.000803356	-0.00254	-0.00141
9.76667	-0.000261508	-0.02549	-0.0046	-0.00317	-0.0043	0.00144	-0.00333	-0.00162	-0.000166194	-0.000791983	-0.00253	-0.00141
9.77	-0.000262185	-0.0255	-0.0046	-0.00317	-0.00432	0.00144	-0.00336	-0.00162	-0.000131201	-0.000782918	-0.00252	-0.0014
9.77333	-0.000262527	-0.02551	-0.00459	-0.00317	-0.00435	0.00144	-0.00336	-0.00161	-0.00014737	-0.000780284	-0.00252	-0.00139
9.77667	-0.00026277	-0.02552	-0.00459	-0.00318	-0.00439	0.00145	-0.00334	-0.00162	-0.000207489	-0.00078533	-0.00254	-0.00139
9.78	-0.000263385	-0.02552	-0.00459	-0.00317	-0.00442	0.00146	-0.0033	-0.00162	-0.000291431	-0.000794881	-0.00256	-0.00139
9.78333	-0.000264943	-0.02553	-0.0046	-0.00317	-0.00446	0.00147	-0.00326	-0.00162	-0.000376331	-0.00080399	-0.00258	-0.00139
9.78667	-0.000267331	-0.02554	-0.00461	-0.00317	-0.0045	0.00147	-0.00324	-0.00163	-0.000445359	-0.000809932	-0.0026	-0.0014
9.79	-0.000269628	-0.02555	-0.00462	-0.00316	-0.00455	0.00148	-0.00325	-0.00163	-0.000495004	-0.000813463	-0.0026	-0.00141
9.79333	-0.000270931	-0.02555	-0.00463	-0.00315	-0.00459	0.00148	-0.00329	-0.00163	-0.000529493	-0.000816404	-0.00259	-0.00142
9.79667	-0.000271033	-0.02556	-0.00464	-0.00314	-0.00464	0.00148	-0.00334	-0.00163	-0.000547504	-0.000818745	-0.00257	-0.00143
9.8	-0.000270354	-0.02557	-0.00465	-0.00313	-0.0047	0.00148	-0.00338	-0.00163	-0.000539788	-0.000819058	-0.00256	-0.00142
9.80333	-0.000269504	-0.02558	-0.00465	-0.00313	-0.00477	0.00147	-0.00341	-0.00163	-0.000496341	-0.000816389	-0.00256	-0.00141
9.80667	-0.000268998	-0.02559	-0.00464	-0.00313	-0.00486	0.00147	-0.00342	-0.00163	-0.000415944	-0.000810374	-0.00258	-0.00139
9.81	-0.000268996	-0.02559	-0.00464	-0.00313	-0.00497	0.00147	-0.00344	-0.00163	-0.000314364	-0.000801377	-0.0026	-0.00137
9.81333	-0.000268956	-0.02559	-0.00464	-0.00312	-0.00511	0.00147	-0.00346	-0.00163	-0.000223024	-0.000791697	-0.00263	-0.00135
9.81667	-0.000268055	-0.02559	-0.00463	-0.00312	-0.00528	0.00146	-0.00348	-0.00162	-0.000174661	-0.000785132	-0.00264	-0.00134
9.82	-0.000266526	-0.02559	-0.00464	-0.00313	-0.00544	0.00146	-0.00349	-0.00162	-0.000180157	-0.000784383	-0.00266	-0.00133
9.82333	-0.000266199	-0.0256	-0.00464	-0.00313	-0.00558	0.00146	-0.00348	-0.00161	-0.000216267	-0.00078976	-0.00267	-0.00133
9.82667	-0.000269079	-0.0256	-0.00464	-0.00315	-0.00569	0.00146	-0.00345	-0.0016	-0.000244751	-0.000800622	-0.0027	-0.00133
9.83	-0.000275482	-0.02561	-0.00464	-0.00317	-0.00577	0.00146	-0.00341	-0.0016	-0.000244041	-0.000815091	-0.00273	-0.00133
9.83333	-0.000283875	-0.02562	-0.00464	-0.00318	-0.00582	0.00146	-0.00337	-0.0016	-0.00021928	-0.000828332	-0.00276	-0.00133
9.83667	-0.000292297	-0.02563	-0.00465	-0.00319	-0.00586	0.00146	-0.00334	-0.00161	-0.000190589	-0.000834995	-0.00277	-0.00133
9.84	-0.000299617	-0.02564	-0.00465	-0.00319	-0.00588	0.00146	-0.00332	-0.00161	-0.000179709	-0.000833254	-0.00276	-0.00133
9.84333	-0.000305633	-0.02565	-0.00466	-0.00319	-0.00591	0.00145	-0.00331	-0.00161	-0.000198229	-0.000825499	-0.00276	-0.00133
9.84667	-0.00031028	-0.02565	-0.00466	-0.00318	-0.00593	0.00145	-0.0033	-0.00162	-0.000237614	-0.00081683	-0.00275	-0.00135
9.85	-0.000313005	-0.02566	-0.00466	-0.00318	-0.00595	0.00144	-0.0033	-0.00162	-0.000274331	-0.000812412	-0.00275	-0.00138
9.85333	-0.000312938	-0.02566	-0.00466	-0.00317	-0.00598	0.00144	-0.00329	-0.00162	-0.000291521	-0.00081458	-0.00275	-0.0014
9.85667	-0.000309648	-0.02567	-0.00465	-0.00317	-0.006	0.00144	-0.00329	-0.00162	-0.00029503	-0.000822912	-0.00276	-0.00142
9.86	-0.000303681	-0.02567	-0.00464	-0.00317	-0.00603	0.00144	-0.00328	-0.00162	-0.000304428	-0.000835967	-0.00277	-0.00144
9.86333	-0.000296418	-0.02568	-0.00463	-0.00316	-0.00607	0.00144	-0.00327	-0.00163	-0.000330864	-0.00085107	-0.0028	-0.00144
9.86667	-0.000289596	-0.02569	-0.00463	-0.00316	-0.0061	0.00144	-0.00327	-0.00164	-0.000368471	-0.000864972	-0.00282	-0.00145
9.87	-0.000284629	-0.0257	-0.00462	-0.00315	-0.00613	0.00143	-0.00327	-0.00164	-0.000401305	-0.000876769	-0.00284	-0.00144
9.87333	-0.000282	-0.02571	-0.00462	-0.00315	-0.00617	0.00143	-0.00327	-0.00165	-0.00041724	-0.000887519	-0.00285	-0.00144
9.87667	-0.000281277	-0.02572	-0.00462	-0.00315	-0.00621	0.00143	-0.00327	-0.00165	-0.00042217	-0.00089714	-0.00285	-0.00143
9.88	-0.000281705	-0.02572	-0.00463	-0.00315	-0.00625	0.00143	-0.00328	-0.00165	-0.000438656	-0.000905104	-0.00286	-0.00141
9.88333	-0.000282915	-0.02573	-0.00463	-0.00315	-0.0063	0.00143	-0.00329	-0.00165	-0.00048555	-0.000912649	-0.00287	-0.00139
9.88667	-0.00028512	-0.02574	-0.00465	-0.00316	-0.00636	0.00144	-0.00329	-0.00166	-0.000560984	-0.000921463	-0.00288	-0.00137
9.89	-0.000288801	-0.02574	-0.00466	-0.00317	-0.00642	0.00144	-0.00327	-0.00166	-0.00064707	-0.000931864	-0.00288	-0.00136
9.89333	-0.000294324	-0.02575	-0.00467	-0.00317	-0.00649	0.00145	-0.00326	-0.00167	-0.000725364	-0.000942719	-0.00288	-0.00136
9.89667	-0.000301175	-0.02575	-0.00468	-0.00317	-0.00656	0.00145	-0.00324	-0.00167	-0.000783242	-0.000951639	-0.00289	-0.00136
9.9	-0.000307493	-0.02576	-0.00467	-0.00317	-0.00662	0.00145	-0.00324	-0.00167	-0.000815063	-0.000955935	-0.00291	-0.00137
9.90333	-0.000311009	-0.02576	-0.00467	-0.00317	-0.00667	0.00145	-0.00323	-0.00167	-0.000825806	-0.000954076	-0.00293	-0.00139
9.90667	-0.000310499	-0.02577	-0.00465	-0.00317	-0.00671	0.00145	-0.00323	-0.00166	-0.000827151	-0.000946095	-0.00295	-0.0014
9.91	-0.000306491	-0.02578	-0.00463	-0.00317	-0.00674	0.00145	-0.00323	-0.00166	-0.000825475	-0.000933266	-0.00294	-0.00142
9.91333	-0.000301171	-0.02579	-0.00463	-0.00318	-0.00676	0.00145	-0.00324	-0.00166	-0.000821683	-0.000917592	-0.00291	-0.00144
9.91667	-0.000297376	-0.02581	-0.00462	-0.00318	-0.00678	0.00146	-0.00326	-0.00165	-0.000822386	-0.000901161	-0.00287	-0.00145
9.92	-0.000296915	-0.02583	-0.00461	-0.00318	-0.0068	0.00146	-0.0033	-0.00165	-0.000839169	-0.000885908	-0.00282	-0.00146
9.92333	-0.00029954	-0.02585	-0.00462	-0.00318	-0.00682	0.00146	-0.00335	-0.00165	-0.000875424	-0.00087319	-0.0028	-0.00148
9.92667	-0.000303369	-0.02586	-0.00462	-0.00318	-0.00684	0.00146	-0.00341	-0.00166	-0.000923145	-0.00086238	-0.0028	-0.00149
9.93	-0.000306164	-0.02587	-0.00463	-0.00317	-0.00686	0.00145	-0.00346	-0.00166	-0.000971522	-0.00085107	-0.00283	-0.00151
9.93333	-0.0003065	-0.02588	-0.00463	-0.00317	-0.00687	0.00145	-0.00351	-0.00166	-0.00101	-0.00083824	-0.00289	-0.00153
9.93667	-0.000304386	-0.02589	-0.00464	-0.00317	-0.00683	0.00145	-0.00355	-0.00165	-0.00103	-0.000825759	-0.00296	-0.00155
9.94	-0.000301279	-0.0259	-0.00466	-0.00317	-0.00672	0.00144	-0.0036	-0.00165	-0.00104	-0.000815846	-0.00304	-0.00157
9.94333	-0.000299172	-0.02591	-0.00467	-0.00317	-0.00654	0.00144	-0.00363	-0.00164	-0.00103	-0.000809774	-0.00311	-0.00157
9.94667	-0.000299009	-0.02592	-0.00468	-0.00317	-0.00631	0.00144	-0.00365	-0.00165	-0.00102	-0.000809701	-0.00317	-0.00156
9.95	-0.000300053	-0.02592	-0.00469	-0.00317	-0.00608	0.00144	-0.00365	-0.00166	-0.00101	-0.000817969	-0.0032	-0.00155
9.95333	-0.00030108	-0.02592	-0.0047	-0.00317	-0.0059	0.00145	-0.00363	-0.00167	-0.000987463	-0.000833828	-0.00319	-0.00154
9.95667	-0.000301659	-0.02592	-0.00469	-0.00317	-0.00578	0.00144	-0.00359	-0.00167	-0.000954463	-0.000853612	-0.00316	-0.00153
9.96	-0.000301916	-0.02593	-0.00469	-0.00317	-0.00572	0.00144	-0.00355	-0.00167	-0.000924807	-0.00087398	-0.00312	-0.00153
9.96333	-0.000301744	-0.02593	-0.00469	-0.00317	-0.0057	0.00144	-0.00351	-0.00167	-0.000917953	-0.000892989	-0.00307	-0.00154
9.96667	-0.000300741	-0.02594	-0.00469	-0.00317	-0.0057	0.00143	-0.00348	-0.00167	-0.000940231	-0.000908731	-0.00304	-0.00155
9.97	-0.000298708	-0.02595	-0.00469	-0.00317	-0.00569	0.00142	-0.00347	-0.00168	-0.000982809	-0.000919557	-0.00302	-0.00156
9.97333	-0.00029618	-0.02595	-0.00469	-0.00317	-0.00565	0.00142	-0.00346	-0.00169	-0.00103	-0.000925825	-0.00302	-0.00157
9.97667	-0.00029425	-0.02596	-0.00469	-0.00317	-0.0056	0.00142	-0.00347	-0.00169	-0.00109	-0.000930266	-0.00303	-0.00158
9.98	-0.000293975	-0.02596	-0.00469	-0.00317	-0.00554	0.00143	-0.00348	-0.00168	-0.00115	-0.000936071	-0.00305	-0.00159
9.98333	-0.000296369	-0.02597	-0.00469	-0.00317	-0.00551	0.00144	-0.0035	-0.00167	-0.00121	-0.000943692	-0.00307	-0.0016
9.98667	-0.000302238	-0.02597	-0.00469	-0.00316	-0.0055	0.00144	-0.00351	-0.00165	-0.00125	-0.00094922	-0.00309	-0.0016
9.99	-0.000311365	-0.02597	-0.00469	-0.00316	-0.00554	0.00144	-0.00352	-0.00164	-0.00124	-0.000947263	-0.00309	-0.00159
9.99333	-0.000322279	-0.02597	-0.00469	-0.00316	-0.00561	0.00144	-0.00352	-0.00164	-0.00121	-0.000936661	-0.00309	-0.00158
9.99667	-0.00033286	-0.02598	-0.0047	-0.00315	-0.00573	0.00143	-0.0035	-0.00164	-0.00116	-0.000922435	-0.00309	-0.00156
10	-0.000341132	-0.02599	-0.00471	-0.00315	-0.00589	0.00143	-0.00349	-0.00164	-0.00113	-0.000911422	-0.00309	-0.00155
10.0033	-0.000345963	-0.02601	-0.00472	-0.00315	-0.00608	0.00142	-0.00347	-0.00165	-0.0011	-0.000907471	-0.0031	-0.00154
10.0067	-0.000347231	-0.02602	-0.00472	-0.00314	-0.0063	0.00142	-0.00346	-0.00166	-0.00109	-0.000910043	-0.0031	-0.00154
10.01	-0.00034539	-0.02603	-0.00472	-0.00314	-0.00651	0.00142	-0.00345	-0.00167	-0.00107	-0.000914849	-0.0031	-0.00156
10.0133	-0.000341389	-0.02603	-0.00472	-0.00314	-0.00672	0.00141	-0.00346	-0.00168	-0.00106	-0.00091745	-0.0031	-0.00158
10.0167	-0.000336935	-0.02604	-0.00473	-0.00315	-0.00691	0.00141	-0.00347	-0.0017	-0.00107	-0.000917704	-0.0031	-0.00161
10.02	-0.000333911	-0.02605	-0.00473	-0.00315	-0.00708	0.00141	-0.0035	-0.00171	-0.0011	-0.000918387	-0.00312	-0.00163
10.0233	-0.000333371	-0.02606	-0.00473	-0.00316	-0.00723	0.00141	-0.00354	-0.00173	-0.00115	-0.000920657	-0.00315	-0.00165
10.0267	-0.000335413	-0.02607	-0.00474	-0.00317	-0.00735	0.00141	-0.00357	-0.00173	-0.0012	-0.000923447	-0.00319	-0.00167
10.03	-0.000339611	-0.02609	-0.00475	-0.00318	-0.00744	0.00141	-0.00359	-0.00174	-0.00123	-0.000925601	-0.00324	-0.00168
10.0333	-0.000345167	-0.02611	-0.00476	-0.00319	-0.00752	0.00141	-0.00359	-0.00174	-0.00124	-0.000927778	-0.00328	-0.0017
10.0367	-0.000351006	-0.02612	-0.00476	-0.0032	-0.00758	0.00141	-0.00359	-0.00174	-0.00122	-0.000932875	-0.00331	-0.00171
10.04	-0.000356117	-0.02613	-0.00477	-0.00321	-0.00763	0.00141	-0.00358	-0.00174	-0.00119	-0.000943794	-0.00333	-0.00171
10.0433	-0.000359909	-0.02615	-0.00478	-0.00322	-0.00768	0.00141	-0.00359	-0.00174	-0.00116	-0.000960587	-0.00333	-0.00171
10.0467	-0.00036262	-0.02615	-0.00478	-0.00323	-0.00773	0.00141	-0.00361	-0.00173	-0.00115	-0.000979446	-0.00331	-0.00171
10.05	-0.000365161	-0.02616	-0.00478	-0.00324	-0.00778	0.00141	-0.00363	-0.00173	-0.00117	-0.000994099	-0.00329	-0.0017
10.0533	-0.000368148	-0.02618	-0.00478	-0.00324	-0.00784	0.00141	-0.00364	-0.00172	-0.00123	-0.000999736	-0.00327	-0.00169
10.0567	-0.00037157	-0.02619	-0.00478	-0.00325	-0.00789	0.00141	-0.00365	-0.00171	-0.00132	-0.00099684	-0.00327	-0.00169
10.06	-0.000375061	-0.02621	-0.00478	-0.00325	-0.00795	0.00141	-0.00364	-0.00171	-0.00142	-0.000990186	-0.00329	-0.00167
10.0633	-0.00037752	-0.02622	-0.00479	-0.00325	-0.00802	0.00141	-0.00362	-0.00171	-0.00152	-0.000984345	-0.00333	-0.00165
10.0667	-0.000377107	-0.02623	-0.00479	-0.00325	-0.00809	0.00142	-0.00362	-0.00171	-0.0016	-0.000981015	-0.00339	-0.00163
10.07	-0.000372696	-0.02624	-0.0048	-0.00325	-0.00817	0.00141	-0.00364	-0.00171	-0.00165	-0.000979593	-0.00344	-0.00161
10.0733	-0.000365191	-0.02624	-0.0048	-0.00325	-0.00825	0.00141	-0.00367	-0.00171	-0.00166	-0.000979481	-0.00349	-0.00159
10.0767	-0.000356783	-0.02624	-0.0048	-0.00325	-0.00836	0.0014	-0.00371	-0.0017	-0.00162	-0.000981145	-0.00352	-0.00158
10.08	-0.000349214	-0.02624	-0.0048	-0.00325	-0.00848	0.00139	-0.00375	-0.0017	-0.00156	-0.000984274	-0.00351	-0.00158
10.0833	-0.000343326	-0.02624	-0.0048	-0.00325	-0.00862	0.00138	-0.00377	-0.00169	-0.00148	-0.000986516	-0.00349	-0.00157
10.0867	-0.000339719	-0.02624	-0.0048	-0.00326	-0.00879	0.00137	-0.00378	-0.00169	-0.00141	-0.000984967	-0.00346	-0.00156
10.09	-0.000338966	-0.02624	-0.0048	-0.00327	-0.00897	0.00136	-0.00379	-0.00169	-0.00137	-0.000978447	-0.00343	-0.00155
10.0933	-0.000341199	-0.02623	-0.0048	-0.00327	-0.00918	0.00136	-0.0038	-0.00169	-0.00137	-0.000969319	-0.00342	-0.00155
10.0967	-0.000345926	-0.02622	-0.0048	-0.00328	-0.00943	0.00135	-0.00383	-0.00169	-0.00139	-0.000962951	-0.00343	-0.00155
10.1	-0.000352471	-0.0262	-0.00481	-0.00327	-0.00976	0.00135	-0.00386	-0.00169	-0.00142	-0.000963692	-0.00345	-0.00155
10.1033	-0.000360162	-0.02619	-0.00481	-0.00327	-0.01023	0.00135	-0.00388	-0.00169	-0.00145	-0.000970961	-0.00349	-0.00156
10.1067	-0.000367626	-0.02619	-0.00481	-0.00326	-0.01092	0.00136	-0.00388	-0.0017	-0.00146	-0.00097894	-0.00354	-0.00156
10.11	-0.000372519	-0.02619	-0.00481	-0.00325	-0.01185	0.00136	-0.00387	-0.0017	-0.00146	-0.000980915	-0.00357	-0.00157
10.1133	-0.000372838	-0.02619	-0.00481	-0.00324	-0.01293	0.00136	-0.00385	-0.00171	-0.00145	-0.000976101	-0.00359	-0.00158
10.1167	-0.000368368	-0.0262	-0.00481	-0.00323	-0.014	0.00137	-0.00384	-0.00171	-0.0014	-0.000970929	-0.00357	-0.00159
10.12	-0.000360607	-0.02621	-0.00481	-0.00323	-0.01493	0.00137	-0.00385	-0.00171	-0.00134	-0.000971925	-0.00354	-0.0016
10.1233	-0.000351796	-0.02623	-0.00481	-0.00323	-0.01567	0.00137	-0.00387	-0.0017	-0.00125	-0.000978947	-0.00351	-0.00161
10.1267	-0.000344254	-0.02624	-0.00481	-0.00323	-0.01625	0.00138	-0.0039	-0.00169	-0.00118	-0.000986497	-0.00348	-0.00162
10.13	-0.000339942	-0.02625	-0.00482	-0.00324	-0.01669	0.00138	-0.00393	-0.00169	-0.00112	-0.000990551	-0.00346	-0.00164
10.1333	-0.000339675	-0.02626	-0.00483	-0.00325	-0.01702	0.00138	-0.00394	-0.00169	-0.00112	-0.000991819	-0.00345	-0.00166
10.1367	-0.00034256	-0.02627	-0.00483	-0.00325	-0.01722	0.00138	-0.00394	-0.00169	-0.00116	-0.000992037	-0.00345	-0.00168
10.14	-0.000346787	-0.02628	-0.00483	-0.00326	-0.01722	0.00139	-0.00393	-0.00169	-0.00122	-0.000989802	-0.00345	-0.00169
10.1433	-0.000350982	-0.0263	-0.00483	-0.00327	-0.01677	0.0014	-0.00393	-0.00169	-0.00126	-0.000981535	-0.00346	-0.0017
10.1467	-0.000354593	-0.02631	-0.00484	-0.00328	-0.01561	0.00142	-0.00393	-0.00169	-0.00126	-0.000965699	-0.00348	-0.0017
10.15	-0.000357604	-0.02633	-0.00484	-0.00328	-0.01367	0.00143	-0.00393	-0.00168	-0.00123	-0.000945617	-0.00348	-0.0017
10.1533	-0.000360347	-0.02635	-0.00484	-0.00328	-0.01123	0.00144	-0.00393	-0.00167	-0.00119	-0.000928007	-0.00348	-0.00171
10.1567	-0.000363124	-0.02635	-0.00484	-0.00327	-0.00874	0.00145	-0.00392	-0.00166	-0.00117	-0.000918801	-0.00348	-0.00171
10.16	-0.000365782	-0.02637	-0.00485	-0.00327	-0.00661	0.00145	-0.00392	-0.00165	-0.00116	-0.000920674	-0.00347	-0.00173
10.1633	-0.000367865	-0.02638	-0.00485	-0.00327	-0.00506	0.00145	-0.00391	-0.00166	-0.00116	-0.000932944	-0.00346	-0.00174
10.1667	-0.000368926	-0.02639	-0.00485	-0.00327	-0.00408	0.00144	-0.00391	-0.00166	-0.00117	-0.000952535	-0.00345	-0.00176
10.17	-0.000368614	-0.0264	-0.00484	-0.00327	-0.00358	0.00144	-0.0039	-0.00167	-0.00118	-0.000975776	-0.00346	-0.00177
10.1733	-0.000366883	-0.02641	-0.00484	-0.00327	-0.0034	0.00144	-0.00389	-0.00168	-0.00119	-0.000999583	-0.00349	-0.00177
10.1767	-0.00036432	-0.02641	-0.00483	-0.00327	-0.00337	0.00144	-0.00388	-0.00168	-0.00122	-0.00102	-0.00353	-0.00176
10.18	-0.000361898	-0.02642	-0.00482	-0.00327	-0.00342	0.00144	-0.00387	-0.00168	-0.00125	-0.00104	-0.00357	-0.00175
10.1833	-0.000360274	-0.02642	-0.00481	-0.00327	-0.00346	0.00144	-0.00385	-0.00168	-0.00128	-0.00105	-0.0036	-0.00173
10.1867	-0.000359692	-0.02642	-0.00481	-0.00327	-0.00349	0.00144	-0.00384	-0.00167	-0.0013	-0.00106	-0.00362	-0.00172
10.19	-0.000360208	-0.02642	-0.0048	-0.00327	-0.00349	0.00143	-0.00383	-0.00167	-0.0013	-0.00106	-0.00363	-0.00171
10.1933	-0.000361491	-0.02642	-0.0048	-0.00327	-0.00347	0.00143	-0.00382	-0.00167	-0.00129	-0.00106	-0.00363	-0.00171
10.1967	-0.000362906	-0.02643	-0.0048	-0.00327	-0.00344	0.00143	-0.00382	-0.00167	-0.00127	-0.00104	-0.00362	-0.00172
10.2	-0.000364116	-0.02645	-0.0048	-0.00327	-0.00339	0.00143	-0.00384	-0.00167	-0.00125	-0.00103	-0.00362	-0.00173
10.2033	-0.000365277	-0.02645	-0.00481	-0.00328	-0.00333	0.00143	-0.00388	-0.00166	-0.00125	-0.00101	-0.00363	-0.00174
10.2067	-0.000366959	-0.02647	-0.00482	-0.00329	-0.00325	0.00143	-0.00392	-0.00167	-0.00125	-0.000985727	-0.00365	-0.00174
10.21	-0.000370048	-0.02649	-0.00483	-0.00329	-0.00318	0.00142	-0.00396	-0.00167	-0.00125	-0.00097339	-0.00366	-0.00174
10.2133	-0.000374885	-0.0265	-0.00483	-0.0033	-0.00311	0.00142	-0.004	-0.00168	-0.00125	-0.000971809	-0.00367	-0.00173
10.2167	-0.000380374	-0.02651	-0.00485	-0.00331	-0.00307	0.00141	-0.00402	-0.0017	-0.00126	-0.000978274	-0.00368	-0.00172
10.22	-0.000384698	-0.02652	-0.00485	-0.00331	-0.00304	0.0014	-0.00402	-0.00171	-0.00128	-0.000985205	-0.00368	-0.00171
10.2233	-0.000386787	-0.02653	-0.00486	-0.00331	-0.00303	0.0014	-0.00403	-0.00172	-0.00132	-0.000987706	-0.0037	-0.0017
10.2267	-0.000386868	-0.02653	-0.00486	-0.00332	-0.00303	0.00139	-0.00402	-0.00173	-0.00137	-0.00098819	-0.00372	-0.0017
10.23	-0.000386143	-0.02652	-0.00485	-0.00332	-0.00304	0.00139	-0.004	-0.00172	-0.00141	-0.000992284	-0.00375	-0.00171
10.2333	-0.000385873	-0.02652	-0.00484	-0.00333	-0.00306	0.0014	-0.00398	-0.00172	-0.00145	-0.001	-0.00378	-0.00172
10.2367	-0.000386602	-0.02651	-0.00483	-0.00333	-0.00307	0.0014	-0.00396	-0.0017	-0.0015	-0.00101	-0.00379	-0.00174
10.24	-0.00038841	-0.0265	-0.00483	-0.00333	-0.00308	0.00141	-0.00395	-0.00169	-0.00157	-0.00102	-0.00378	-0.00176
10.2433	-0.00039126	-0.0265	-0.00483	-0.00332	-0.00307	0.00141	-0.00394	-0.00168	-0.00167	-0.00102	-0.00377	-0.00178
10.2467	-0.000394595	-0.0265	-0.00483	-0.00332	-0.00305	0.00142	-0.00394	-0.00167	-0.00178	-0.00102	-0.00375	-0.00179
10.25	-0.000397232	-0.02651	-0.00482	-0.00331	-0.00303	0.00142	-0.00393	-0.00165	-0.00189	-0.00102	-0.00373	-0.00179
10.2533	-0.000398024	-0.02653	-0.00482	-0.00331	-0.003	0.00142	-0.00392	-0.00165	-0.00197	-0.00101	-0.00373	-0.00179
10.2567	-0.000396635	-0.02654	-0.00482	-0.0033	-0.00298	0.00142	-0.00391	-0.00166	-0.002	-0.00101	-0.00373	-0.0018
10.26	-0.000393868	-0.02655	-0.00483	-0.00329	-0.00297	0.00142	-0.0039	-0.00168	-0.00199	-0.00102	-0.00372	-0.0018
10.2633	-0.000391196	-0.02655	-0.00483	-0.00328	-0.00296	0.00143	-0.0039	-0.0017	-0.00193	-0.00102	-0.00371	-0.0018
10.2667	-0.000389616	-0.02656	-0.00483	-0.00327	-0.00295	0.00143	-0.0039	-0.00172	-0.00186	-0.00102	-0.00371	-0.0018
10.27	-0.000388962	-0.02656	-0.00484	-0.00327	-0.00295	0.00143	-0.0039	-0.00172	-0.00178	-0.00102	-0.00372	-0.0018
10.2733	-0.000388331	-0.02656	-0.00485	-0.00327	-0.00295	0.00143	-0.0039	-0.00172	-0.00172	-0.00101	-0.00374	-0.00181
10.2767	-0.000387067	-0.02656	-0.00486	-0.00328	-0.00295	0.00143	-0.00388	-0.00171	-0.00166	-0.00101	-0.00378	-0.00183
10.28	-0.000385481	-0.02657	-0.00487	-0.00329	-0.00295	0.00142	-0.00387	-0.0017	-0.00162	-0.001	-0.00381	-0.00185
10.2833	-0.000384598	-0.02658	-0.00487	-0.0033	-0.00295	0.00141	-0.00387	-0.00169	-0.00161	-0.000993989	-0.00383	-0.00187
10.2867	-0.000385247	-0.02659	-0.00487	-0.00331	-0.00295	0.0014	-0.00389	-0.00169	-0.00163	-0.000984614	-0.00384	-0.00188
10.29	-0.000387785	-0.02661	-0.00488	-0.00331	-0.00296	0.0014	-0.00391	-0.0017	-0.00169	-0.00097499	-0.00383	-0.00189
10.2933	-0.000391994	-0.02662	-0.00488	-0.00331	-0.00297	0.00139	-0.00393	-0.00171	-0.00175	-0.00096797	-0.0038	-0.00189
10.2967	-0.000396575	-0.02662	-0.00489	-0.00331	-0.00298	0.00139	-0.00395	-0.00172	-0.00181	-0.000964376	-0.00375	-0.00189
10.3	-0.000399759	-0.02663	-0.00489	-0.0033	-0.00298	0.00139	-0.00396	-0.00172	-0.00186	-0.000962329	-0.0037	-0.00189
10.3033	-0.000400894	-0.02664	-0.0049	-0.00329	-0.00298	0.00139	-0.00397	-0.00173	-0.0019	-0.000960519	-0.00366	-0.0019
10.3067	-0.000401007	-0.02665	-0.0049	-0.00329	-0.00298	0.00139	-0.00398	-0.00173	-0.00194	-0.000959889	-0.00362	-0.00191
10.31	-0.000401619	-0.02667	-0.0049	-0.00329	-0.00298	0.00139	-0.00398	-0.00173	-0.002	-0.000961263	-0.0036	-0.00193
10.3133	-0.000403278	-0.0267	-0.00489	-0.00328	-0.00299	0.00139	-0.00399	-0.00174	-0.00206	-0.000964452	-0.0036	-0.00196
10.3167	-0.000405493	-0.02671	-0.00489	-0.00327	-0.003	0.00139	-0.00399	-0.00175	-0.00211	-0.000969651	-0.0036	-0.00197
10.32	-0.000407614	-0.02672	-0.00488	-0.00327	-0.00302	0.00139	-0.004	-0.00176	-0.00215	-0.000976988	-0.00361	-0.00197
10.3233	-0.000409428	-0.02672	-0.00488	-0.00327	-0.00303	0.00139	-0.00401	-0.00176	-0.00217	-0.000985541	-0.00363	-0.00197
10.3267	-0.000411206	-0.02673	-0.00488	-0.00328	-0.00305	0.00139	-0.00403	-0.00176	-0.00216	-0.000993983	-0.00366	-0.00196
10.33	-0.000413024	-0.02674	-0.00487	-0.00329	-0.00306	0.0014	-0.00405	-0.00176	-0.00213	-0.001	-0.0037	-0.00196
10.3333	-0.000414015	-0.02675	-0.00487	-0.00329	-0.00306	0.0014	-0.00407	-0.00175	-0.00209	-0.001	-0.00374	-0.00195
10.3367	-0.000412876	-0.02675	-0.00486	-0.00329	-0.00307	0.00141	-0.00408	-0.00175	-0.00205	-0.000998467	-0.00377	-0.00196
10.34	-0.000409279	-0.02675	-0.00486	-0.00329	-0.00307	0.00141	-0.00407	-0.00175	-0.00203	-0.000987955	-0.00378	-0.00196
10.3433	-0.000404711	-0.02675	-0.00487	-0.00329	-0.00307	0.00141	-0.00405	-0.00175	-0.00201	-0.000975677	-0.0038	-0.00196
10.3467	-0.000401813	-0.02675	-0.00487	-0.00329	-0.00307	0.00141	-0.00403	-0.00175	-0.00202	-0.000967664	-0.00382	-0.00196
10.35	-0.000402285	-0.02676	-0.00487	-0.0033	-0.00308	0.00141	-0.00401	-0.00176	-0.00204	-0.000968844	-0.00384	-0.00195
10.3533	-0.000405384	-0.02677	-0.00488	-0.0033	-0.00308	0.00141	-0.00399	-0.00176	-0.00208	-0.000980817	-0.00386	-0.00195
10.3567	-0.000408723	-0.02678	-0.00488	-0.00331	-0.00309	0.0014	-0.00397	-0.00176	-0.00212	-0.001	-0.00387	-0.00194
10.36	-0.000410192	-0.02679	-0.00488	-0.00332	-0.0031	0.0014	-0.00396	-0.00176	-0.00214	-0.00102	-0.00389	-0.00193
10.3633	-0.000409204	-0.02681	-0.00488	-0.00333	-0.00311	0.0014	-0.00395	-0.00176	-0.00212	-0.00103	-0.00391	-0.00192
10.3667	-0.000406701	-0.02682	-0.00487	-0.00333	-0.00312	0.00139	-0.00395	-0.00176	-0.00206	-0.00104	-0.00392	-0.00192
10.37	-0.000404122	-0.02683	-0.00487	-0.00334	-0.00312	0.00139	-0.00396	-0.00177	-0.00197	-0.00103	-0.00392	-0.00192
10.3733	-0.000402443	-0.02683	-0.00488	-0.00334	-0.00313	0.00139	-0.00399	-0.00178	-0.00188	-0.00102	-0.00392	-0.00193
10.3767	-0.000402058	-0.02684	-0.00488	-0.00334	-0.00315	0.00139	-0.00404	-0.00178	-0.00182	-0.00101	-0.00393	-0.00195
10.38	-0.000403047	-0.02685	-0.00488	-0.00333	-0.00316	0.00139	-0.00411	-0.00179	-0.00181	-0.001	-0.00394	-0.00197
10.3833	-0.000405583	-0.02685	-0.00488	-0.00333	-0.00318	0.00139	-0.00418	-0.00179	-0.00186	-0.000990191	-0.00395	-0.002
10.3867	-0.000410093	-0.02686	-0.00488	-0.00333	-0.00319	0.00139	-0.00422	-0.00179	-0.00197	-0.000973644	-0.00394	-0.00202
10.39	-0.000416406	-0.02687	-0.00488	-0.00333	-0.00321	0.0014	-0.00424	-0.00179	-0.00211	-0.000955628	-0.00392	-0.00203
10.3933	-0.000422625	-0.02687	-0.00488	-0.00332	-0.00322	0.0014	-0.00423	-0.0018	-0.00224	-0.000939022	-0.00391	-0.00203
10.3967	-0.000425996	-0.02687	-0.00489	-0.00331	-0.00324	0.0014	-0.00421	-0.00181	-0.00233	-0.000928199	-0.0039	-0.00203
10.4	-0.000425617	-0.02687	-0.0049	-0.00331	-0.00325	0.00141	-0.00419	-0.00183	-0.00239	-0.000927024	-0.00393	-0.00202
10.4033	-0.000423353	-0.02687	-0.00492	-0.00331	-0.00328	0.00141	-0.00419	-0.00183	-0.0024	-0.000934735	-0.00397	-0.00201
10.4067	-0.000421657	-0.02687	-0.00493	-0.00331	-0.0033	0.00141	-0.00421	-0.00184	-0.0024	-0.000946463	-0.00402	-0.00199
10.41	-0.000421297	-0.02688	-0.00493	-0.00331	-0.00333	0.0014	-0.00424	-0.00184	-0.00239	-0.00095816	-0.00408	-0.00198
10.4133	-0.000421426	-0.02689	-0.00493	-0.00331	-0.00337	0.0014	-0.00428	-0.00183	-0.00239	-0.000968561	-0.00412	-0.00197
10.4167	-0.000421362	-0.02689	-0.00493	-0.00331	-0.00342	0.00141	-0.00431	-0.00182	-0.00239	-0.000977751	-0.00416	-0.00197
10.42	-0.000421639	-0.0269	-0.00493	-0.0033	-0.00348	0.00141	-0.00434	-0.00181	-0.0024	-0.000986174	-0.00417	-0.00197
10.4233	-0.00042311	-0.02691	-0.00492	-0.00331	-0.00354	0.00142	-0.00436	-0.0018	-0.00241	-0.000994254	-0.00419	-0.00196
10.4267	-0.000425908	-0.02691	-0.00491	-0.00331	-0.00361	0.00142	-0.00436	-0.0018	-0.00241	-0.001	-0.00421	-0.00196
10.43	-0.000429622	-0.02692	-0.00491	-0.00331	-0.00369	0.00142	-0.00436	-0.00179	-0.00242	-0.00101	-0.00424	-0.00196
10.4333	-0.000433704	-0.02694	-0.0049	-0.00331	-0.00377	0.00141	-0.00436	-0.00178	-0.00243	-0.00102	-0.00428	-0.00196
10.4367	-0.000437752	-0.02695	-0.00491	-0.00332	-0.00386	0.00141	-0.00436	-0.00177	-0.00245	-0.00103	-0.00431	-0.00197
10.44	-0.000441923	-0.02695	-0.00492	-0.00333	-0.00398	0.0014	-0.00437	-0.00176	-0.00248	-0.00103	-0.00431	-0.00197
10.4433	-0.000446604	-0.02697	-0.00493	-0.00333	-0.0041	0.0014	-0.00437	-0.00175	-0.00251	-0.00104	-0.00427	-0.00198
10.4467	-0.000451402	-0.02697	-0.00493	-0.00333	-0.00423	0.00141	-0.00437	-0.00175	-0.00253	-0.00105	-0.0042	-0.00198
10.45	-0.000455237	-0.02698	-0.00494	-0.00333	-0.00435	0.00141	-0.00434	-0.00175	-0.00252	-0.00105	-0.00412	-0.00198
10.4533	-0.000457664	-0.02699	-0.00494	-0.00333	-0.00445	0.00142	-0.00432	-0.00176	-0.00247	-0.00104	-0.00406	-0.00198
10.4567	-0.000459519	-0.027	-0.00494	-0.00333	-0.00453	0.00142	-0.0043	-0.00176	-0.00238	-0.00103	-0.00402	-0.00198
10.46	-0.000462089	-0.02701	-0.00494	-0.00332	-0.0046	0.00142	-0.00429	-0.00177	-0.00229	-0.00102	-0.00402	-0.00197
10.4633	-0.00046579	-0.02703	-0.00494	-0.00332	-0.00466	0.00143	-0.0043	-0.00178	-0.00223	-0.00101	-0.00404	-0.00196
10.4667	-0.000469819	-0.02705	-0.00495	-0.00333	-0.00471	0.00142	-0.00431	-0.00179	-0.00223	-0.001	-0.00407	-0.00195
10.47	-0.000473104	-0.02707	-0.00495	-0.00333	-0.00475	0.00142	-0.00432	-0.00179	-0.00228	-0.000989351	-0.00412	-0.00195
10.4733	-0.000475108	-0.02709	-0.00496	-0.00333	-0.00478	0.00142	-0.00434	-0.0018	-0.00237	-0.000974385	-0.00416	-0.00195
10.4767	-0.000475734	-0.02711	-0.00496	-0.00333	-0.0048	0.00142	-0.00436	-0.0018	-0.00247	-0.000960605	-0.00419	-0.00194
10.48	-0.000475241	-0.02712	-0.00495	-0.00334	-0.00481	0.00142	-0.00439	-0.0018	-0.00254	-0.000949961	-0.00422	-0.00193
10.4833	-0.000474499	-0.02711	-0.00494	-0.00334	-0.00482	0.00142	-0.00442	-0.0018	-0.00257	-0.000942254	-0.00424	-0.00192
10.4867	-0.000474623	-0.02711	-0.00494	-0.00334	-0.00483	0.00141	-0.00446	-0.0018	-0.00256	-0.000936478	-0.00425	-0.00191
10.49	-0.000475938	-0.02711	-0.00494	-0.00334	-0.00484	0.00141	-0.0045	-0.00181	-0.00252	-0.0009328	-0.00426	-0.00191
10.4933	-0.000477548	-0.02712	-0.00493	-0.00335	-0.00483	0.0014	-0.00453	-0.00181	-0.00248	-0.000932086	-0.00426	-0.00191
10.4967	-0.000478112	-0.02713	-0.00493	-0.00335	-0.00478	0.0014	-0.00455	-0.00182	-0.00246	-0.000934546	-0.00425	-0.00192
10.5	-0.00047687	-0.02714	-0.00493	-0.00336	-0.00467	0.00139	-0.00455	-0.00183	-0.00246	-0.000939814	-0.00424	-0.00194
10.5033	-0.000473789	-0.02715	-0.00493	-0.00337	-0.00451	0.00139	-0.00455	-0.00182	-0.0025	-0.000947432	-0.00423	-0.00195
10.5067	-0.000469213	-0.02715	-0.00493	-0.00337	-0.00433	0.00139	-0.00453	-0.00182	-0.00253	-0.000956684	-0.00423	-0.00197
10.51	-0.000464176	-0.02715	-0.00493	-0.00337	-0.00415	0.00138	-0.0045	-0.00181	-0.00256	-0.00096622	-0.00424	-0.00198
10.5133	-0.000460675	-0.02716	-0.00493	-0.00337	-0.00402	0.00137	-0.00447	-0.00179	-0.00258	-0.000974224	-0.00425	-0.002
10.5167	-0.000460608	-0.02716	-0.00493	-0.00336	-0.00392	0.00137	-0.00445	-0.00178	-0.00258	-0.000979663	-0.00426	-0.00201
10.52	-0.000464531	-0.02717	-0.00494	-0.00335	-0.00387	0.00137	-0.00445	-0.00178	-0.00257	-0.000983081	-0.00426	-0.00202
10.5233	-0.000471518	-0.02717	-0.00494	-0.00334	-0.00385	0.00137	-0.00447	-0.00177	-0.00256	-0.00098579	-0.00425	-0.00203
10.5267	-0.000479566	-0.02717	-0.00495	-0.00333	-0.00385	0.00137	-0.00449	-0.00177	-0.00256	-0.000988408	-0.00422	-0.00203
10.53	-0.000486248	-0.02717	-0.00496	-0.00332	-0.00385	0.00138	-0.00451	-0.00177	-0.00257	-0.000990523	-0.00418	-0.00204
10.5333	-0.000489809	-0.02717	-0.00496	-0.00332	-0.00386	0.00138	-0.00452	-0.00177	-0.00257	-0.000992742	-0.00415	-0.00205
10.5367	-0.000490231	-0.02717	-0.00497	-0.00331	-0.00387	0.00138	-0.00453	-0.00177	-0.00257	-0.000997952	-0.00412	-0.00206
10.54	-0.000489155	-0.02717	-0.00497	-0.00332	-0.00387	0.00138	-0.00452	-0.00177	-0.00255	-0.00101	-0.00411	-0.00207
10.5433	-0.000488516	-0.02716	-0.00497	-0.00332	-0.00388	0.00139	-0.00451	-0.00177	-0.00251	-0.00102	-0.0041	-0.00207
10.5467	-0.000489277	-0.02715	-0.00496	-0.00332	-0.00389	0.00138	-0.00451	-0.00176	-0.00247	-0.00104	-0.00411	-0.00207
10.55	-0.000491227	-0.02715	-0.00496	-0.00333	-0.0039	0.00138	-0.00452	-0.00175	-0.00242	-0.00106	-0.00412	-0.00207
10.5533	-0.000493463	-0.02716	-0.00496	-0.00333	-0.00391	0.00138	-0.00451	-0.00175	-0.00239	-0.00107	-0.00416	-0.00207
10.5567	-0.00049506	-0.02717	-0.00496	-0.00333	-0.00393	0.00137	-0.00451	-0.00175	-0.0024	-0.00107	-0.0042	-0.00207
10.56	-0.000495381	-0.0272	-0.00496	-0.00333	-0.00394	0.00136	-0.00449	-0.00176	-0.00244	-0.00106	-0.00426	-0.00208
10.5633	-0.000494211	-0.02723	-0.00496	-0.00333	-0.00395	0.00136	-0.00447	-0.00176	-0.00251	-0.00104	-0.00432	-0.00208
10.5667	-0.000492255	-0.02725	-0.00496	-0.00334	-0.00396	0.00136	-0.00446	-0.00177	-0.00259	-0.00101	-0.00437	-0.00208
10.57	-0.000491346	-0.02727	-0.00497	-0.00334	-0.00398	0.00136	-0.00446	-0.00176	-0.00266	-0.000986756	-0.00441	-0.00208
10.5733	-0.00049331	-0.02729	-0.00498	-0.00335	-0.00399	0.00136	-0.00446	-0.00176	-0.00272	-0.00096463	-0.00442	-0.00207
10.5767	-0.000498305	-0.0273	-0.00498	-0.00335	-0.00401	0.00137	-0.00445	-0.00175	-0.00278	-0.000950995	-0.00442	-0.00207
10.58	-0.000504642	-0.02731	-0.00499	-0.00335	-0.00403	0.00137	-0.00444	-0.00174	-0.00282	-0.000948508	-0.00442	-0.00208
10.5833	-0.000510106	-0.02732	-0.00499	-0.00334	-0.00405	0.00138	-0.00443	-0.00174	-0.00283	-0.000955558	-0.00441	-0.0021
10.5867	-0.000513136	-0.02733	-0.00499	-0.00333	-0.00408	0.00138	-0.00443	-0.00173	-0.0028	-0.00096774	-0.00442	-0.00212
10.59	-0.000513173	-0.02735	-0.00498	-0.00332	-0.0041	0.00139	-0.00443	-0.00174	-0.00273	-0.000980977	-0.00444	-0.00214
10.5933	-0.000510689	-0.02735	-0.00498	-0.00331	-0.00413	0.00139	-0.00445	-0.00174	-0.00263	-0.000992991	-0.00446	-0.00216
10.5967	-0.000507181	-0.02736	-0.00498	-0.00331	-0.00416	0.00139	-0.00447	-0.00174	-0.00255	-0.001	-0.00447	-0.00217
10.6	-0.000504603	-0.02736	-0.00498	-0.00331	-0.00419	0.00139	-0.0045	-0.00174	-0.00251	-0.00101	-0.00447	-0.00217
10.6033	-0.000504184	-0.02736	-0.00498	-0.00331	-0.00422	0.00139	-0.00453	-0.00174	-0.00254	-0.00102	-0.00446	-0.00216
10.6067	-0.000505765	-0.02736	-0.00498	-0.00332	-0.00425	0.00139	-0.00456	-0.00174	-0.00262	-0.00103	-0.00443	-0.00214
10.61	-0.000508397	-0.02736	-0.00498	-0.00332	-0.00428	0.00139	-0.00458	-0.00173	-0.00274	-0.00104	-0.00439	-0.00212
10.6133	-0.000511314	-0.02737	-0.00498	-0.00332	-0.00431	0.0014	-0.00458	-0.00173	-0.00286	-0.00105	-0.00436	-0.00211
10.6167	-0.000514026	-0.02737	-0.00498	-0.00332	-0.00434	0.0014	-0.00459	-0.00173	-0.00296	-0.00104	-0.00435	-0.00209
10.62	-0.000516137	-0.02737	-0.00498	-0.00332	-0.00437	0.00141	-0.0046	-0.00172	-0.00303	-0.00104	-0.00435	-0.00209
10.6233	-0.000517772	-0.02737	-0.00497	-0.00331	-0.00441	0.00141	-0.00462	-0.00171	-0.0031	-0.00103	-0.00437	-0.00208
10.6267	-0.000519539	-0.02738	-0.00497	-0.00332	-0.00447	0.00141	-0.00464	-0.00171	-0.00317	-0.00102	-0.0044	-0.00209
10.63	-0.000521653	-0.0274	-0.00496	-0.00333	-0.00453	0.0014	-0.00465	-0.0017	-0.00325	-0.001	-0.00444	-0.00209
10.6333	-0.000523673	-0.02741	-0.00496	-0.00334	-0.0046	0.0014	-0.00468	-0.00171	-0.00334	-0.000985461	-0.00448	-0.00209
10.6367	-0.000525061	-0.02743	-0.00497	-0.00335	-0.00469	0.0014	-0.00471	-0.00172	-0.00343	-0.000973321	-0.00449	-0.00209
10.64	-0.000525823	-0.02745	-0.00497	-0.00336	-0.0048	0.0014	-0.00476	-0.00174	-0.0035	-0.000970061	-0.00449	-0.00209
10.6433	-0.00052658	-0.02746	-0.00498	-0.00337	-0.00491	0.00139	-0.0048	-0.00176	-0.00355	-0.000975889	-0.00447	-0.00208
10.6467	-0.00052793	-0.02747	-0.00498	-0.00337	-0.00501	0.00139	-0.00483	-0.00177	-0.00357	-0.00098661	-0.00446	-0.00208
10.65	-0.000530051	-0.02748	-0.00498	-0.00337	-0.0051	0.00138	-0.00484	-0.00179	-0.00354	-0.00099779	-0.00445	-0.00208
10.6533	-0.000532764	-0.02748	-0.00498	-0.00337	-0.00517	0.00138	-0.00483	-0.0018	-0.00349	-0.00101	-0.00446	-0.00208
10.6567	-0.000535563	-0.02748	-0.00498	-0.00335	-0.00523	0.00138	-0.0048	-0.0018	-0.00343	-0.00102	-0.00447	-0.0021
10.66	-0.000537891	-0.02749	-0.00498	-0.00335	-0.00526	0.00137	-0.00477	-0.00179	-0.00338	-0.00102	-0.00448	-0.00211
10.6633	-0.00053946	-0.0275	-0.00498	-0.00333	-0.00529	0.00137	-0.00475	-0.00178	-0.00335	-0.00103	-0.00448	-0.00213
10.6667	-0.000540319	-0.02751	-0.00499	-0.00333	-0.00531	0.00136	-0.00475	-0.00177	-0.00333	-0.00103	-0.00448	-0.00214
10.67	-0.000540947	-0.02752	-0.00499	-0.00333	-0.00534	0.00136	-0.00476	-0.00176	-0.0033	-0.00104	-0.00446	-0.00214
10.6733	-0.000542147	-0.02754	-0.005	-0.00333	-0.00537	0.00136	-0.00477	-0.00176	-0.00325	-0.00104	-0.00444	-0.00214
10.6767	-0.000544277	-0.02755	-0.00501	-0.00334	-0.0054	0.00136	-0.00479	-0.00177	-0.00319	-0.00104	-0.00442	-0.00214
10.68	-0.000546584	-0.02755	-0.00501	-0.00335	-0.00543	0.00136	-0.0048	-0.00177	-0.00315	-0.00105	-0.00441	-0.00213
10.6833	-0.000547821	-0.02756	-0.00501	-0.00336	-0.00547	0.00136	-0.00483	-0.00178	-0.00313	-0.00105	-0.00442	-0.00212
10.6867	-0.000547498	-0.02758	-0.00501	-0.00337	-0.00551	0.00137	-0.00486	-0.00179	-0.00315	-0.00105	-0.00444	-0.00211
10.69	-0.000545685	-0.02758	-0.00501	-0.00337	-0.00555	0.00137	-0.0049	-0.00179	-0.00321	-0.00104	-0.00448	-0.00211
10.6933	-0.000542088	-0.02759	-0.00502	-0.00337	-0.0056	0.00136	-0.00493	-0.00179	-0.0033	-0.00103	-0.00452	-0.0021
10.6967	-0.000536587	-0.02758	-0.00503	-0.00337	-0.00567	0.00136	-0.00494	-0.00178	-0.00341	-0.00102	-0.00457	-0.00209
10.7	-0.000530008	-0.02758	-0.00504	-0.00337	-0.00574	0.00137	-0.00493	-0.00178	-0.00352	-0.00101	-0.00463	-0.0021
10.7033	-0.000523409	-0.02757	-0.00505	-0.00337	-0.00584	0.00137	-0.00492	-0.00178	-0.0036	-0.000996764	-0.00468	-0.00211
10.7067	-0.000517266	-0.02757	-0.00506	-0.00337	-0.00594	0.00138	-0.0049	-0.00178	-0.00364	-0.000995503	-0.00472	-0.00213
10.71	-0.000511769	-0.02757	-0.00507	-0.00338	-0.00606	0.00139	-0.00489	-0.00178	-0.00365	-0.001	-0.00475	-0.00216
10.7133	-0.00050729	-0.02757	-0.00507	-0.00338	-0.00619	0.0014	-0.00488	-0.00178	-0.00364	-0.00102	-0.00476	-0.00219
10.7167	-0.000504511	-0.02757	-0.00507	-0.00338	-0.00634	0.0014	-0.00489	-0.00178	-0.00364	-0.00104	-0.00475	-0.0022
10.72	-0.000504297	-0.02757	-0.00506	-0.00338	-0.00651	0.0014	-0.00491	-0.00178	-0.00366	-0.00105	-0.00473	-0.00221
10.7233	-0.000506819	-0.02756	-0.00505	-0.00338	-0.00668	0.0014	-0.00493	-0.00178	-0.0037	-0.00106	-0.00469	-0.00221
10.7267	-0.000510986	-0.02756	-0.00504	-0.00337	-0.00685	0.0014	-0.00495	-0.00178	-0.00375	-0.00106	-0.00464	-0.00221
10.73	-0.000515294	-0.02756	-0.00503	-0.00337	-0.00699	0.00139	-0.00498	-0.00178	-0.00379	-0.00106	-0.00459	-0.00221
10.7333	-0.000519007	-0.02756	-0.00502	-0.00337	-0.0071	0.00139	-0.00502	-0.00178	-0.00384	-0.00106	-0.00455	-0.00221
10.7367	-0.000522369	-0.02756	-0.005	-0.00338	-0.00717	0.00139	-0.00506	-0.00177	-0.00389	-0.00105	-0.00452	-0.0022
10.74	-0.000525781	-0.02757	-0.005	-0.00339	-0.0072	0.00139	-0.00509	-0.00177	-0.00392	-0.00104	-0.00452	-0.00218
10.7433	-0.000529229	-0.02759	-0.00499	-0.00339	-0.00722	0.00139	-0.00511	-0.00178	-0.00394	-0.00104	-0.00453	-0.00217
10.7467	-0.00053281	-0.0276	-0.005	-0.00339	-0.00722	0.00139	-0.00511	-0.00178	-0.00392	-0.00103	-0.00455	-0.00217
10.75	-0.000537024	-0.02762	-0.005	-0.0034	-0.00723	0.00139	-0.00512	-0.00179	-0.00388	-0.00102	-0.00457	-0.00217
10.7533	-0.000541975	-0.02763	-0.00501	-0.0034	-0.00723	0.00138	-0.00512	-0.0018	-0.00385	-0.00102	-0.0046	-0.00217
10.7567	-0.000546635	-0.02764	-0.00501	-0.0034	-0.00723	0.00138	-0.00513	-0.00181	-0.00382	-0.00102	-0.00462	-0.00218
10.76	-0.000549557	-0.02765	-0.00502	-0.00341	-0.00724	0.00138	-0.00515	-0.00182	-0.00382	-0.00103	-0.00463	-0.00218
10.7633	-0.000550166	-0.02766	-0.00503	-0.0034	-0.00725	0.00138	-0.00516	-0.00182	-0.00381	-0.00104	-0.00461	-0.00217
10.7667	-0.000549029	-0.02767	-0.00503	-0.0034	-0.00726	0.00138	-0.00518	-0.00181	-0.00379	-0.00104	-0.00459	-0.00217
10.77	-0.00054756	-0.02768	-0.00504	-0.00339	-0.00727	0.00138	-0.0052	-0.00181	-0.00376	-0.00105	-0.00456	-0.00216
10.7733	-0.000547489	-0.02768	-0.00504	-0.00339	-0.00728	0.00138	-0.00521	-0.00181	-0.00373	-0.00104	-0.00453	-0.00216
10.7767	-0.000549791	-0.02768	-0.00505	-0.00339	-0.00728	0.00138	-0.00522	-0.00181	-0.00372	-0.00103	-0.00451	-0.00217
10.78	-0.000554239	-0.02769	-0.00506	-0.00339	-0.00729	0.00139	-0.00522	-0.00181	-0.00372	-0.00101	-0.0045	-0.00218
10.7833	-0.000560155	-0.02769	-0.00507	-0.00339	-0.0073	0.00139	-0.00521	-0.00182	-0.00372	-0.000986276	-0.0045	-0.0022
10.7867	-0.000567088	-0.02769	-0.00508	-0.00338	-0.00731	0.0014	-0.00519	-0.00182	-0.00372	-0.000971667	-0.00452	-0.00222
10.79	-0.000574715	-0.0277	-0.00508	-0.00338	-0.00731	0.00141	-0.00515	-0.00182	-0.00373	-0.000966392	-0.00455	-0.00224
10.7933	-0.00058235	-0.02771	-0.00509	-0.00337	-0.00732	0.00141	-0.0051	-0.0018	-0.00375	-0.000969581	-0.00459	-0.00225
10.7967	-0.000588735	-0.02772	-0.0051	-0.00337	-0.00733	0.00141	-0.00503	-0.00179	-0.00378	-0.000978588	-0.00462	-0.00225
10.8	-0.000592512	-0.02774	-0.00511	-0.00336	-0.00734	0.00141	-0.00497	-0.00177	-0.00381	-0.000990896	-0.00464	-0.00224
10.8033	-0.000592929	-0.02775	-0.00512	-0.00336	-0.00735	0.00141	-0.00492	-0.00176	-0.00383	-0.001	-0.00465	-0.00223
10.8067	-0.000590153	-0.02777	-0.00513	-0.00335	-0.00736	0.00141	-0.0049	-0.00175	-0.00383	-0.00102	-0.00464	-0.00221
10.81	-0.00058525	-0.02778	-0.00513	-0.00335	-0.00737	0.00141	-0.00489	-0.00175	-0.00379	-0.00103	-0.00464	-0.00221
10.8133	-0.000579941	-0.02779	-0.00513	-0.00335	-0.00738	0.00141	-0.00491	-0.00175	-0.00371	-0.00103	-0.00465	-0.00221
10.8167	-0.000575832	-0.02779	-0.00513	-0.00336	-0.00739	0.00141	-0.00493	-0.00175	-0.00364	-0.00103	-0.00467	-0.00221
10.82	-0.000573636	-0.0278	-0.00513	-0.00337	-0.00741	0.00142	-0.00496	-0.00175	-0.00357	-0.00102	-0.0047	-0.00222
10.8233	-0.000573352	-0.0278	-0.00513	-0.00337	-0.00742	0.00143	-0.00499	-0.00176	-0.00354	-0.00101	-0.00474	-0.00222
10.8267	-0.000574777	-0.02781	-0.00513	-0.00338	-0.00744	0.00143	-0.00501	-0.00177	-0.00353	-0.000998053	-0.00478	-0.00222
10.83	-0.000577455	-0.02782	-0.00513	-0.00338	-0.00745	0.00144	-0.00503	-0.00177	-0.00353	-0.000992504	-0.00481	-0.00222
10.8333	-0.000580458	-0.02784	-0.00513	-0.00339	-0.00746	0.00144	-0.00505	-0.00177	-0.00353	-0.000991822	-0.00483	-0.00222
10.8367	-0.000582698	-0.02785	-0.00513	-0.00339	-0.00747	0.00143	-0.00506	-0.00177	-0.00353	-0.000994874	-0.00483	-0.00222
10.84	-0.000583638	-0.02786	-0.00513	-0.00339	-0.00748	0.00143	-0.00507	-0.00177	-0.00352	-0.000999176	-0.00482	-0.00223
10.8433	-0.000583438	-0.02787	-0.00512	-0.00339	-0.00749	0.00142	-0.00508	-0.00177	-0.00349	-0.001	-0.0048	-0.00223
10.8467	-0.000582249	-0.02788	-0.00512	-0.00339	-0.0075	0.00142	-0.00508	-0.00176	-0.00345	-0.00099962	-0.00478	-0.00224
10.85	-0.000579953	-0.02788	-0.00512	-0.00339	-0.00752	0.00141	-0.00508	-0.00176	-0.00341	-0.000993183	-0.00477	-0.00224
10.8533	-0.000576687	-0.02789	-0.00513	-0.00339	-0.00753	0.00141	-0.00508	-0.00176	-0.0034	-0.000984231	-0.00476	-0.00224
10.8567	-0.000573073	-0.02789	-0.00513	-0.00339	-0.00754	0.0014	-0.00507	-0.00176	-0.0034	-0.000976036	-0.00474	-0.00223
10.86	-0.000569741	-0.02789	-0.00514	-0.0034	-0.00756	0.0014	-0.00506	-0.00176	-0.00344	-0.000971452	-0.00473	-0.00223
10.8633	-0.000567181	-0.0279	-0.00514	-0.0034	-0.00757	0.00139	-0.00506	-0.00177	-0.00349	-0.000970703	-0.00472	-0.00223
10.8667	-0.000566334	-0.02791	-0.00514	-0.00341	-0.00758	0.00139	-0.00506	-0.00177	-0.00354	-0.000970703	-0.00472	-0.00223
10.87	-0.000568371	-0.02791	-0.00514	-0.00341	-0.0076	0.00139	-0.00507	-0.00178	-0.00358	-0.000966912	-0.00472	-0.00224
10.8733	-0.000573841	-0.02792	-0.00514	-0.00341	-0.00761	0.00139	-0.00508	-0.00178	-0.0036	-0.000956338	-0.00472	-0.00224
10.8767	-0.000582614	-0.02792	-0.00514	-0.00341	-0.00763	0.00139	-0.00508	-0.00177	-0.0036	-0.000939033	-0.00472	-0.00225
10.88	-0.00059382	-0.02792	-0.00514	-0.00342	-0.00764	0.00139	-0.00507	-0.00177	-0.00358	-0.000917198	-0.00473	-0.00225
10.8833	-0.000605644	-0.02792	-0.00515	-0.00343	-0.00766	0.0014	-0.00507	-0.00176	-0.00355	-0.000895022	-0.00474	-0.00223
10.8867	-0.000616099	-0.02791	-0.00516	-0.00343	-0.00768	0.0014	-0.00508	-0.00176	-0.00353	-0.000878777	-0.00477	-0.00222
10.89	-0.000623829	-0.02791	-0.00516	-0.00344	-0.0077	0.00141	-0.0051	-0.00177	-0.00352	-0.000872561	-0.00478	-0.00221
10.8933	-0.000628038	-0.02792	-0.00516	-0.00345	-0.00772	0.00141	-0.00512	-0.00178	-0.00353	-0.000872841	-0.00479	-0.00221
10.8967	-0.000628459	-0.02793	-0.00515	-0.00345	-0.00775	0.00142	-0.00514	-0.00178	-0.00356	-0.000869897	-0.0048	-0.00222
10.9	-0.000625524	-0.02794	-0.00515	-0.00346	-0.00779	0.00142	-0.00515	-0.00178	-0.0036	-0.000855515	-0.00481	-0.00223
10.9033	-0.000620167	-0.02795	-0.00515	-0.00347	-0.00783	0.00144	-0.00514	-0.00178	-0.00363	-0.000828434	-0.00483	-0.00224
10.9067	-0.000613578	-0.02795	-0.00515	-0.00348	-0.0079	0.00146	-0.0051	-0.00177	-0.00363	-0.000793337	-0.00485	-0.00225
10.91	-0.00060704	-0.02796	-0.00515	-0.00348	-0.00799	0.00149	-0.00504	-0.00177	-0.00362	-0.000757078	-0.00487	-0.00227
10.9133	-0.000601576	-0.02797	-0.00514	-0.00349	-0.00812	0.00152	-0.00498	-0.00177	-0.0036	-0.000725857	-0.00488	-0.00228
10.9167	-0.000597541	-0.02798	-0.00514	-0.00349	-0.00826	0.00154	-0.00495	-0.00177	-0.0036	-0.000703342	-0.00487	-0.00228
10.92	-0.000594756	-0.028	-0.00513	-0.00349	-0.0084	0.00156	-0.00494	-0.00177	-0.00361	-0.000689375	-0.00485	-0.00229
10.9233	-0.000593253	-0.02801	-0.00513	-0.00349	-0.00851	0.00158	-0.00496	-0.00178	-0.00361	-0.000680364	-0.00484	-0.00228
10.9267	-0.000593158	-0.02801	-0.00513	-0.00349	-0.00859	0.00159	-0.00499	-0.00177	-0.0036	-0.000671629	-0.00484	-0.00228
10.93	-0.00059359	-0.02801	-0.00512	-0.00349	-0.00864	0.0016	-0.00502	-0.00177	-0.00358	-0.000660117	-0.00484	-0.00227
10.9333	-0.00059304	-0.02801	-0.00512	-0.00349	-0.00867	0.0016	-0.00504	-0.00176	-0.00357	-0.000646009	-0.00484	-0.00226
10.9367	-0.000591133	-0.02801	-0.00513	-0.00349	-0.00869	0.0016	-0.00506	-0.00175	-0.00358	-0.000632797	-0.00483	-0.00225
10.94	-0.000588877	-0.02801	-0.00513	-0.00348	-0.0087	0.00159	-0.0051	-0.00175	-0.00361	-0.000625328	-0.0048	-0.00224
10.9433	-0.000587119	-0.02802	-0.00513	-0.00347	-0.0087	0.00159	-0.00513	-0.00175	-0.00368	-0.00062695	-0.00478	-0.00224
10.9467	-0.000585549	-0.02803	-0.00513	-0.00347	-0.00871	0.00159	-0.00516	-0.00176	-0.00375	-0.000638339	-0.00476	-0.00224
10.95	-0.000583287	-0.02804	-0.00513	-0.00346	-0.00872	0.00159	-0.00518	-0.00177	-0.00382	-0.000658049	-0.00475	-0.00224
10.9533	-0.000579821	-0.02806	-0.00514	-0.00345	-0.00874	0.00159	-0.00517	-0.00179	-0.00387	-0.000683628	-0.00476	-0.00225
10.9567	-0.000575418	-0.02808	-0.00514	-0.00345	-0.00875	0.0016	-0.00516	-0.0018	-0.00391	-0.000712734	-0.00479	-0.00225
10.96	-0.000571166	-0.0281	-0.00514	-0.00345	-0.00877	0.0016	-0.00514	-0.00181	-0.00394	-0.000742738	-0.00482	-0.00225
10.9633	-0.000568431	-0.02811	-0.00513	-0.00344	-0.00878	0.00161	-0.00511	-0.00182	-0.00398	-0.000770696	-0.00485	-0.00226
10.9667	-0.000567875	-0.02812	-0.00513	-0.00343	-0.0088	0.00161	-0.00508	-0.00182	-0.00402	-0.000795375	-0.00486	-0.00227
10.97	-0.000569318	-0.02812	-0.00512	-0.00343	-0.00881	0.00161	-0.00505	-0.00182	-0.00407	-0.000817636	-0.00484	-0.00228
10.9733	-0.000572288	-0.02812	-0.00511	-0.00342	-0.00883	0.00162	-0.00504	-0.00182	-0.00412	-0.000838625	-0.00481	-0.00228
10.9767	-0.000576021	-0.02813	-0.0051	-0.00342	-0.00884	0.00162	-0.00503	-0.00181	-0.00415	-0.000859355	-0.00478	-0.00228
10.98	-0.000579498	-0.02813	-0.00509	-0.00342	-0.00887	0.00163	-0.00503	-0.00181	-0.00417	-0.000880487	-0.00476	-0.00228
10.9833	-0.000582096	-0.02814	-0.00508	-0.00342	-0.00889	0.00163	-0.00503	-0.00181	-0.0042	-0.000901146	-0.00476	-0.00227
10.9867	-0.000583774	-0.02814	-0.00508	-0.00343	-0.00891	0.00163	-0.00505	-0.0018	-0.00424	-0.000919605	-0.00477	-0.00226
10.99	-0.000584852	-0.02814	-0.00507	-0.00344	-0.00894	0.00162	-0.00507	-0.0018	-0.00427	-0.000935039	-0.0048	-0.00225
10.9933	-0.000586139	-0.02814	-0.00507	-0.00345	-0.00896	0.00162	-0.00509	-0.0018	-0.0043	-0.000946757	-0.00482	-0.00225
10.9967	-0.000588437	-0.02814	-0.00508	-0.00345	-0.00899	0.00161	-0.0051	-0.00179	-0.00431	-0.000952587	-0.00484	-0.00226
11	-0.000591585	-0.02814	-0.00508	-0.00346	-0.00901	0.00161	-0.00509	-0.0018	-0.00433	-0.000950373	-0.00484	-0.00226
11.0033	-0.000594795	-0.02815	-0.00508	-0.00346	-0.00904	0.00161	-0.00507	-0.0018	-0.00437	-0.000940952	-0.00483	-0.00227
11.0067	-0.000597684	-0.02815	-0.00509	-0.00345	-0.00906	0.00161	-0.00505	-0.00181	-0.00441	-0.000928883	-0.00482	-0.00228
11.01	-0.000600184	-0.02816	-0.0051	-0.00345	-0.00909	0.00161	-0.00502	-0.00182	-0.00445	-0.000920985	-0.00482	-0.00228
11.0133	-0.000601676	-0.02817	-0.00511	-0.00345	-0.00911	0.00161	-0.005	-0.00183	-0.00448	-0.000922435	-0.00482	-0.00228
11.0167	-0.000601203	-0.02818	-0.00512	-0.00345	-0.00914	0.0016	-0.00499	-0.00184	-0.0045	-0.000931688	-0.00482	-0.00229
11.02	-0.00059907	-0.02818	-0.00513	-0.00345	-0.00917	0.0016	-0.00499	-0.00184	-0.00452	-0.000941131	-0.00483	-0.0023
11.0233	-0.000597313	-0.02819	-0.00515	-0.00346	-0.0092	0.0016	-0.00501	-0.00185	-0.00455	-0.000943825	-0.00486	-0.00231
11.0267	-0.00059803	-0.0282	-0.00517	-0.00347	-0.00923	0.0016	-0.00505	-0.00185	-0.00457	-0.000938066	-0.00489	-0.00231
11.03	-0.000601905	-0.02822	-0.00518	-0.00347	-0.00926	0.0016	-0.0051	-0.00185	-0.00456	-0.000926593	-0.00493	-0.00231
11.0333	-0.000608042	-0.02824	-0.00518	-0.00347	-0.00929	0.0016	-0.00514	-0.00185	-0.00453	-0.000913718	-0.00497	-0.00231
11.0367	-0.00061445	-0.02825	-0.00519	-0.00347	-0.00932	0.0016	-0.00518	-0.00184	-0.00448	-0.000903532	-0.00499	-0.0023
11.04	-0.000618959	-0.02827	-0.00519	-0.00347	-0.00935	0.00161	-0.0052	-0.00183	-0.00444	-0.000899345	-0.00498	-0.00229
11.0433	-0.000620455	-0.02829	-0.00519	-0.00347	-0.00938	0.00161	-0.0052	-0.00182	-0.00443	-0.000902054	-0.00495	-0.00229
11.0467	-0.000619394	-0.0283	-0.00519	-0.00347	-0.00942	0.00162	-0.00518	-0.0018	-0.00445	-0.000908751	-0.00494	-0.00228
11.05	-0.000617049	-0.0283	-0.00519	-0.00346	-0.00945	0.00162	-0.00515	-0.00178	-0.0045	-0.000914672	-0.00495	-0.00229
11.0533	-0.000614677	-0.02831	-0.00519	-0.00346	-0.00949	0.00163	-0.00512	-0.00177	-0.00454	-0.000916637	-0.00499	-0.0023
11.0567	-0.000613215	-0.02831	-0.00519	-0.00345	-0.00954	0.00164	-0.0051	-0.00176	-0.00458	-0.000914293	-0.00503	-0.00232
11.06	-0.000612857	-0.02831	-0.00519	-0.00345	-0.00959	0.00164	-0.00507	-0.00175	-0.00458	-0.000908613	-0.00506	-0.00234
11.0633	-0.000612994	-0.02832	-0.0052	-0.00345	-0.00964	0.00165	-0.00505	-0.00175	-0.00455	-0.000899885	-0.00506	-0.00236
11.0667	-0.000613086	-0.02832	-0.0052	-0.00344	-0.00968	0.00165	-0.00503	-0.00175	-0.0045	-0.000887247	-0.00504	-0.00237
11.07	-0.000612914	-0.02833	-0.00521	-0.00344	-0.00973	0.00165	-0.00503	-0.00176	-0.00446	-0.000869185	-0.005	-0.00238
11.0733	-0.0006118	-0.02833	-0.00522	-0.00344	-0.00978	0.00165	-0.00504	-0.00176	-0.00444	-0.000844911	-0.00497	-0.0024
11.0767	-0.000608868	-0.02833	-0.00523	-0.00344	-0.00983	0.00165	-0.00506	-0.00177	-0.00443	-0.000816647	-0.00494	-0.00241
11.08	-0.000604386	-0.02833	-0.00523	-0.00345	-0.00989	0.00165	-0.00509	-0.00177	-0.00444	-0.000789498	-0.00492	-0.00241
11.0833	-0.00060026	-0.02833	-0.00523	-0.00345	-0.00995	0.00164	-0.00512	-0.00177	-0.00444	-0.000767431	-0.00493	-0.0024
11.0867	-0.000599098	-0.02834	-0.00523	-0.00345	-0.01002	0.00163	-0.00516	-0.00176	-0.00445	-0.000748975	-0.00496	-0.00239
11.09	-0.000602516	-0.02834	-0.00523	-0.00346	-0.0101	0.00163	-0.00519	-0.00174	-0.00445	-0.000726917	-0.00501	-0.00238
11.0933	-0.000609877	-0.02834	-0.00522	-0.00347	-0.0102	0.00162	-0.00523	-0.00173	-0.00446	-0.000693068	-0.00507	-0.00238
11.0967	-0.000618466	-0.02833	-0.00522	-0.00347	-0.01031	0.00162	-0.00527	-0.00171	-0.00449	-0.000644829	-0.00512	-0.00239
11.1	-0.000625367	-0.02833	-0.00521	-0.00347	-0.01042	0.00162	-0.00529	-0.00169	-0.00456	-0.000588382	-0.00516	-0.0024
11.1033	-0.000629441	-0.02834	-0.00521	-0.00347	-0.01054	0.00162	-0.00531	-0.00168	-0.00467	-0.000535589	-0.00517	-0.00241
11.1067	-0.000631328	-0.02835	-0.00521	-0.00347	-0.01066	0.00162	-0.00532	-0.00168	-0.00479	-0.000497086	-0.00518	-0.00241
11.11	-0.000632149	-0.02837	-0.00522	-0.00347	-0.01079	0.00162	-0.00533	-0.00168	-0.00488	-0.000477487	-0.00518	-0.00242
11.1133	-0.000632978	-0.02838	-0.00522	-0.00347	-0.01093	0.00162	-0.00534	-0.00168	-0.00491	-0.000474964	-0.00518	-0.00243
11.1167	-0.000634872	-0.0284	-0.00523	-0.00347	-0.01109	0.00162	-0.00534	-0.00169	-0.00488	-0.000483063	-0.00517	-0.00243
11.12	-0.000638397	-0.0284	-0.00523	-0.00348	-0.01125	0.00162	-0.00532	-0.00168	-0.00483	-0.000493663	-0.00516	-0.00243
11.1233	-0.000643096	-0.0284	-0.00523	-0.00349	-0.01134	0.00162	-0.0053	-0.00167	-0.00476	-0.000501796	-0.00515	-0.00243
11.1267	-0.000647643	-0.0284	-0.00523	-0.00349	-0.01124	0.00162	-0.00526	-0.00166	-0.0047	-0.000508985	-0.00514	-0.00243
11.13	-0.000650462	-0.0284	-0.00523	-0.0035	-0.01088	0.00162	-0.00522	-0.00165	-0.00465	-0.000520662	-0.00513	-0.00243
11.1333	-0.000650569	-0.02841	-0.00523	-0.00351	-0.0103	0.00162	-0.00519	-0.00163	-0.00462	-0.000540458	-0.00514	-0.00243
11.1367	-0.000648212	-0.02841	-0.00523	-0.00351	-0.00967	0.00162	-0.00516	-0.00162	-0.00463	-0.000567823	-0.00517	-0.00243
11.14	-0.000644724	-0.02841	-0.00522	-0.00353	-0.0092	0.00162	-0.00516	-0.00162	-0.00467	-0.000599937	-0.00521	-0.00243
11.1433	-0.000641614	-0.02841	-0.00523	-0.00353	-0.00908	0.00162	-0.00518	-0.00162	-0.00472	-0.000634138	-0.00525	-0.00243
11.1467	-0.000639727	-0.02842	-0.00523	-0.00353	-0.00939	0.00162	-0.00521	-0.00162	-0.00478	-0.000668993	-0.00528	-0.00244
11.15	-0.000639142	-0.02843	-0.00523	-0.00353	-0.01007	0.00162	-0.00524	-0.00162	-0.00483	-0.000704328	-0.00529	-0.00246
11.1533	-0.000639824	-0.02845	-0.00523	-0.00353	-0.01097	0.00162	-0.00528	-0.00163	-0.00487	-0.000739911	-0.00528	-0.00247
11.1567	-0.000642054	-0.02846	-0.00523	-0.00353	-0.01193	0.00161	-0.00531	-0.00163	-0.00489	-0.000773646	-0.00526	-0.00248
11.16	-0.000645996	-0.02849	-0.00523	-0.00353	-0.01289	0.0016	-0.00534	-0.00164	-0.0049	-0.000802126	-0.00523	-0.00249
11.1633	-0.000651129	-0.02851	-0.00521	-0.00353	-0.01383	0.00159	-0.00538	-0.00165	-0.00493	-0.000823375	-0.00519	-0.0025
11.1667	-0.000656394	-0.02853	-0.0052	-0.00353	-0.01477	0.00159	-0.00541	-0.00166	-0.00497	-0.000836938	-0.00517	-0.0025
11.17	-0.000660822	-0.02854	-0.00518	-0.00352	-0.01566	0.00159	-0.00542	-0.00168	-0.005	-0.0008416	-0.00517	-0.00251
11.1733	-0.000663833	-0.02855	-0.00518	-0.00351	-0.01643	0.00159	-0.00541	-0.00169	-0.005	-0.000837458	-0.00518	-0.00251
11.1767	-0.000665048	-0.02855	-0.00516	-0.00351	-0.01703	0.0016	-0.00538	-0.0017	-0.00497	-0.000829708	-0.00521	-0.00252
11.18	-0.000664397	-0.02855	-0.00516	-0.00351	-0.01744	0.0016	-0.00533	-0.00172	-0.00491	-0.000826007	-0.00526	-0.00252
11.1833	-0.000662573	-0.02855	-0.00516	-0.0035	-0.01769	0.00161	-0.00528	-0.00174	-0.00484	-0.000830059	-0.00531	-0.00251
11.1867	-0.000660725	-0.02855	-0.00517	-0.00349	-0.01781	0.00161	-0.00525	-0.00175	-0.00479	-0.000839709	-0.00535	-0.0025
11.19	-0.000659563	-0.02855	-0.00518	-0.00349	-0.0178	0.00161	-0.00525	-0.00176	-0.00474	-0.000850565	-0.00538	-0.00248
11.1933	-0.000659271	-0.02855	-0.00519	-0.00349	-0.01754	0.00162	-0.00528	-0.00176	-0.00471	-0.000859847	-0.0054	-0.00247
11.1967	-0.000660058	-0.02855	-0.00521	-0.00349	-0.01672	0.00162	-0.00532	-0.00176	-0.00467	-0.000867356	-0.00541	-0.00246
11.2	-0.000661864	-0.02856	-0.00522	-0.0035	-0.01513	0.00162	-0.00534	-0.00176	-0.00465	-0.00087399	-0.00542	-0.00245
11.2033	-0.000663428	-0.02858	-0.00523	-0.00351	-0.01287	0.00162	-0.00536	-0.00175	-0.00464	-0.000879597	-0.00541	-0.00244
11.2067	-0.000662546	-0.0286	-0.00522	-0.00352	-0.01034	0.00161	-0.00536	-0.00175	-0.00465	-0.000882907	-0.0054	-0.00243
11.21	-0.00065793	-0.02861	-0.00522	-0.00353	-0.00799	0.00161	-0.00536	-0.00175	-0.0047	-0.000883737	-0.00537	-0.00243
11.2133	-0.000650415	-0.02862	-0.00522	-0.00354	-0.00614	0.0016	-0.00537	-0.00175	-0.00476	-0.000884322	-0.00534	-0.00243
11.2167	-0.000642193	-0.02863	-0.00523	-0.00355	-0.00489	0.00161	-0.0054	-0.00175	-0.00484	-0.00088789	-0.00532	-0.00244
11.22	-0.000635678	-0.02863	-0.00523	-0.00355	-0.00418	0.00161	-0.00544	-0.00176	-0.00493	-0.000896334	-0.00533	-0.00245
11.2233	-0.000632712	-0.02864	-0.00523	-0.00355	-0.00386	0.00162	-0.00548	-0.00178	-0.005	-0.000909006	-0.00535	-0.00245
11.2267	-0.000633749	-0.02865	-0.00523	-0.00355	-0.00379	0.00163	-0.00552	-0.00179	-0.00506	-0.000922638	-0.00539	-0.00245
11.23	-0.000637929	-0.02865	-0.00522	-0.00355	-0.00382	0.00163	-0.00556	-0.0018	-0.0051	-0.000933025	-0.00544	-0.00243
11.2333	-0.000643983	-0.02867	-0.00523	-0.00355	-0.0039	0.00164	-0.00562	-0.0018	-0.00513	-0.000938505	-0.00548	-0.00241
11.2367	-0.000650627	-0.02868	-0.00523	-0.00355	-0.00396	0.00163	-0.0057	-0.00181	-0.00515	-0.000941485	-0.0055	-0.00238
11.24	-0.000656392	-0.02869	-0.00523	-0.00355	-0.004	0.00163	-0.00577	-0.00181	-0.00517	-0.000946254	-0.00549	-0.00234
11.2433	-0.000660092	-0.0287	-0.00523	-0.00355	-0.00403	0.00162	-0.00583	-0.00181	-0.00518	-0.000955771	-0.00545	-0.00228
11.2467	-0.000661826	-0.02871	-0.00523	-0.00354	-0.00404	0.00162	-0.00586	-0.00181	-0.00518	-0.000970277	-0.00541	-0.00221
11.25	-0.000662935	-0.02871	-0.00524	-0.00353	-0.00405	0.00161	-0.00585	-0.00181	-0.00518	-0.000987638	-0.00539	-0.00211
11.2533	-0.00066477	-0.0287	-0.00524	-0.00352	-0.00405	0.00161	-0.00583	-0.00181	-0.00519	-0.001	-0.00539	-0.00199
11.2567	-0.000667637	-0.0287	-0.00524	-0.00351	-0.00406	0.00161	-0.00581	-0.00182	-0.00519	-0.00101	-0.00543	-0.00185
11.26	-0.000670798	-0.0287	-0.00524	-0.0035	-0.00408	0.00161	-0.00581	-0.00181	-0.00517	-0.00102	-0.00548	-0.00169
11.2633	-0.00067336	-0.0287	-0.00525	-0.00349	-0.0041	0.00161	-0.00583	-0.0018	-0.00513	-0.00102	-0.00551	-0.0015
11.2667	-0.000675128	-0.0287	-0.00525	-0.0035	-0.00412	0.0016	-0.00586	-0.00179	-0.00509	-0.00101	-0.00552	-0.0013
11.27	-0.000676397	-0.02871	-0.00526	-0.00351	-0.00415	0.0016	-0.00591	-0.00177	-0.00507	-0.00099869	-0.00549	-0.00109
11.2733	-0.000677199	-0.02871	-0.00527	-0.00351	-0.00418	0.00159	-0.00595	-0.00176	-0.00506	-0.000981145	-0.00544	-0.000870204
11.2767	-0.000677288	-0.02871	-0.00528	-0.00352	-0.00421	0.00158	-0.00599	-0.00175	-0.00505	-0.000961653	-0.0054	-0.00066302
11.28	-0.000676396	-0.02872	-0.00528	-0.00353	-0.00426	0.00158	-0.00601	-0.00175	-0.00505	-0.000943554	-0.00536	-0.000477783
11.2833	-0.000674193	-0.02873	-0.00528	-0.00353	-0.00431	0.00158	-0.00603	-0.00176	-0.00504	-0.000928977	-0.00534	-0.000321882
11.2867	-0.000670923	-0.02874	-0.00529	-0.00355	-0.00436	0.00158	-0.00603	-0.00176	-0.00501	-0.000918723	-0.00535	-0.000198846
11.29	-0.000667945	-0.02875	-0.00529	-0.00356	-0.00442	0.00159	-0.006	-0.00177	-0.00497	-0.00091328	-0.00537	-0.000111588
11.2933	-0.000666649	-0.02877	-0.00529	-0.00357	-0.00447	0.0016	-0.00595	-0.00178	-0.00494	-0.000912842	-0.00539	-6.36206e-05
11.2967	-0.000667024	-0.02878	-0.00528	-0.00359	-0.00452	0.0016	-0.00587	-0.0018	-0.00492	-0.00091604	-0.00541	-5.75335e-05
11.3	-0.000667819	-0.02879	-0.00528	-0.0036	-0.00456	0.00161	-0.00579	-0.00181	-0.00492	-0.000919286	-0.00542	-9.28033e-05
11.3033	-0.000668167	-0.0288	-0.00528	-0.0036	-0.00461	0.0016	-0.00573	-0.00181	-0.00495	-0.000918456	-0.00544	-0.000165388
11.3067	-0.000668873	-0.02881	-0.00528	-0.00359	-0.00465	0.0016	-0.00569	-0.00181	-0.005	-0.000912228	-0.00545	-0.00026982
11.31	-0.00067157	-0.02882	-0.00528	-0.00358	-0.00469	0.00159	-0.00568	-0.00181	-0.00503	-0.000902806	-0.00548	-0.000400811
11.3133	-0.000676514	-0.02882	-0.00528	-0.00357	-0.00474	0.00158	-0.00568	-0.00181	-0.00505	-0.000891607	-0.00552	-0.000551814
11.3167	-0.000681763	-0.02882	-0.00528	-0.00356	-0.0048	0.00158	-0.00569	-0.0018	-0.00506	-0.000876171	-0.00557	-0.000714335
11.32	-0.000684763	-0.02881	-0.00528	-0.00356	-0.00488	0.00158	-0.0057	-0.00179	-0.00509	-0.000854064	-0.00561	-0.000881329
11.3233	-0.000684354	-0.02881	-0.00528	-0.00356	-0.00498	0.00158	-0.0057	-0.00178	-0.00516	-0.000828306	-0.00563	-0.00105
11.3267	-0.000681195	-0.02881	-0.00529	-0.00356	-0.0051	0.00159	-0.00571	-0.00177	-0.00526	-0.000806765	-0.00563	-0.00122
11.33	-0.000677258	-0.02882	-0.00531	-0.00357	-0.00523	0.0016	-0.00574	-0.00177	-0.00537	-0.000796467	-0.00562	-0.00139
11.3333	-0.000675096	-0.02883	-0.00532	-0.00357	-0.00535	0.00161	-0.00578	-0.00177	-0.00549	-0.000798425	-0.00561	-0.00156
11.3367	-0.000676576	-0.02884	-0.00533	-0.00358	-0.00546	0.00161	-0.00583	-0.00177	-0.00558	-0.000807246	-0.00561	-0.00171
11.34	-0.000681833	-0.02885	-0.00533	-0.00358	-0.00554	0.00162	-0.00587	-0.00177	-0.00563	-0.000816129	-0.0056	-0.00185
11.3433	-0.000689555	-0.02886	-0.00533	-0.00359	-0.00561	0.00162	-0.0059	-0.00177	-0.00565	-0.000822539	-0.00561	-0.00196
11.3467	-0.000698014	-0.02886	-0.00533	-0.00358	-0.00566	0.00163	-0.00593	-0.00177	-0.00564	-0.000827647	-0.00561	-0.00207
11.35	-0.000705314	-0.02887	-0.00533	-0.00358	-0.00571	0.00164	-0.00594	-0.00177	-0.00561	-0.000830704	-0.00561	-0.00216
11.3533	-0.000709388	-0.02889	-0.00533	-0.00358	-0.00576	0.00165	-0.00595	-0.00177	-0.00558	-0.000827518	-0.0056	-0.00223
11.3567	-0.000709282	-0.0289	-0.00533	-0.00358	-0.00582	0.00167	-0.00595	-0.00176	-0.00552	-0.000815196	-0.00559	-0.0023
11.36	-0.000706198	-0.02892	-0.00533	-0.00358	-0.00589	0.00168	-0.00594	-0.00176	-0.00546	-0.000795421	-0.00558	-0.00235
11.3633	-0.000702311	-0.02893	-0.00534	-0.00359	-0.00598	0.00169	-0.00593	-0.00176	-0.00539	-0.000772443	-0.00557	-0.00239
11.3667	-0.000698875	-0.02895	-0.00536	-0.00359	-0.00608	0.0017	-0.00592	-0.00176	-0.00534	-0.000750414	-0.00557	-0.00241
11.37	-0.000695877	-0.02895	-0.00537	-0.0036	-0.0062	0.0017	-0.0059	-0.00177	-0.0053	-0.000733157	-0.00557	-0.00243
11.3733	-0.000692795	-0.02896	-0.00537	-0.0036	-0.00633	0.0017	-0.00589	-0.00178	-0.00527	-0.000723415	-0.00557	-0.00243
11.3767	-0.000689495	-0.02897	-0.00537	-0.0036	-0.00645	0.0017	-0.00588	-0.00178	-0.00524	-0.000720944	-0.00556	-0.00243
11.38	-0.000686972	-0.02897	-0.00537	-0.00359	-0.00656	0.0017	-0.00587	-0.00178	-0.00519	-0.00072253	-0.00554	-0.00243
11.3833	-0.00068685	-0.02896	-0.00536	-0.00358	-0.00663	0.0017	-0.00586	-0.00178	-0.00513	-0.000723957	-0.00552	-0.00243
11.3867	-0.000689513	-0.02896	-0.00536	-0.00357	-0.00668	0.0017	-0.00585	-0.00178	-0.00505	-0.000721373	-0.00549	-0.00244
11.39	-0.000693196	-0.02896	-0.00536	-0.00357	-0.00672	0.0017	-0.00583	-0.00178	-0.00499	-0.000711489	-0.00547	-0.00246
11.3933	-0.000695214	-0.02896	-0.00536	-0.00357	-0.00674	0.0017	-0.00582	-0.00178	-0.00496	-0.000691708	-0.00546	-0.00248
11.3967	-0.000693957	-0.02897	-0.00536	-0.00357	-0.00676	0.0017	-0.00582	-0.00179	-0.00498	-0.000660968	-0.00548	-0.00249
11.4	-0.000689996	-0.02898	-0.00537	-0.00358	-0.00679	0.00171	-0.00583	-0.0018	-0.00505	-0.000621298	-0.00551	-0.00251
11.4033	-0.000685628	-0.02898	-0.00538	-0.00358	-0.00684	0.00171	-0.00585	-0.00182	-0.00516	-0.000577899	-0.00556	-0.00251
11.4067	-0.00068312	-0.02899	-0.00538	-0.00359	-0.00689	0.00171	-0.00588	-0.00183	-0.00526	-0.000535261	-0.0056	-0.00251
11.41	-0.000683117	-0.029	-0.00538	-0.00359	-0.00696	0.00171	-0.00589	-0.00184	-0.00532	-0.0004933	-0.00564	-0.00252
11.4133	-0.000684701	-0.029	-0.00537	-0.00359	-0.00705	0.00171	-0.0059	-0.00185	-0.00535	-0.000449657	-0.00566	-0.00252
11.4167	-0.000686727	-0.029	-0.00536	-0.00359	-0.00716	0.00171	-0.0059	-0.00184	-0.00537	-0.000404535	-0.00566	-0.00254
11.42	-0.00068884	-0.029	-0.00536	-0.0036	-0.0073	0.00171	-0.0059	-0.00183	-0.0054	-0.000361044	-0.00566	-0.00255
11.4233	-0.000691353	-0.02901	-0.00535	-0.00361	-0.00745	0.0017	-0.0059	-0.00182	-0.00543	-0.000322326	-0.00565	-0.00257
11.4267	-0.000694247	-0.02902	-0.00535	-0.00362	-0.00762	0.0017	-0.00591	-0.0018	-0.00547	-0.000289838	-0.00565	-0.00259
11.43	-0.000696542	-0.02903	-0.00535	-0.00363	-0.0078	0.0017	-0.00591	-0.00178	-0.00549	-0.000263673	-0.00565	-0.00261
11.4333	-0.000697148	-0.02903	-0.00535	-0.00364	-0.00798	0.0017	-0.00592	-0.00177	-0.00549	-0.000243719	-0.00564	-0.00262
11.4367	-0.000696139	-0.02903	-0.00535	-0.00365	-0.00816	0.00171	-0.00593	-0.00177	-0.00548	-0.000230174	-0.00564	-0.00262
11.44	-0.000694439	-0.02903	-0.00535	-0.00365	-0.00833	0.00171	-0.00594	-0.00177	-0.00546	-0.000222693	-0.00566	-0.00261
11.4433	-0.00069264	-0.02904	-0.00535	-0.00365	-0.00848	0.00172	-0.00595	-0.00177	-0.00544	-0.000218424	-0.00569	-0.00261
11.4467	-0.000690764	-0.02905	-0.00535	-0.00365	-0.0086	0.00173	-0.00596	-0.00178	-0.00542	-0.000211983	-0.00573	-0.00262
11.45	-0.000688849	-0.02905	-0.00536	-0.00365	-0.0087	0.00174	-0.00597	-0.00179	-0.00539	-0.000199475	-0.00576	-0.00262
11.4533	-0.00068733	-0.02905	-0.00535	-0.00365	-0.00877	0.00174	-0.00598	-0.0018	-0.00536	-0.000180875	-0.00577	-0.00261
11.4567	-0.000686819	-0.02906	-0.00535	-0.00364	-0.00882	0.00174	-0.00598	-0.00182	-0.00535	-0.000156705	-0.00576	-0.0026
11.46	-0.000687492	-0.02906	-0.00534	-0.00363	-0.00885	0.00175	-0.00597	-0.00183	-0.00535	-0.000123868	-0.00576	-0.00258
11.4633	-0.000688622	-0.02906	-0.00534	-0.00363	-0.00886	0.00175	-0.00595	-0.00183	-0.00537	-7.48098e-05	-0.00576	-0.00256
11.4667	-0.000688729	-0.02907	-0.00534	-0.00362	-0.00883	0.00176	-0.00593	-0.00183	-0.00539	5.92611e-07	-0.00576	-0.00252
11.47	-0.000686733	-0.02908	-0.00535	-0.00361	-0.00876	0.00177	-0.00592	-0.00182	-0.00541	0.000113736	-0.00576	-0.00249
11.4733	-0.000683007	-0.0291	-0.00536	-0.00362	-0.00868	0.00178	-0.00592	-0.00181	-0.00542	0.000278801	-0.00576	-0.00246
11.4767	-0.000678773	-0.02911	-0.00536	-0.00362	-0.00864	0.00179	-0.00591	-0.00179	-0.00543	0.000513838	-0.00574	-0.00243
11.48	-0.000675062	-0.02912	-0.00537	-0.00362	-0.00863	0.00181	-0.00589	-0.00178	-0.00544	0.00083869	-0.00571	-0.00241
11.4833	-0.000672675	-0.02912	-0.00537	-0.00361	-0.00865	0.00183	-0.00587	-0.00176	-0.00547	0.00127	-0.00568	-0.00238
11.4867	-0.000672099	-0.02912	-0.00538	-0.00361	-0.0087	0.00185	-0.00586	-0.00174	-0.00551	0.00182	-0.00565	-0.00236
11.49	-0.000673106	-0.02911	-0.00538	-0.00359	-0.00878	0.00188	-0.00586	-0.00173	-0.00555	0.00249	-0.00563	-0.00233
11.4933	-0.000674746	-0.02911	-0.00539	-0.00359	-0.00884	0.00191	-0.00587	-0.00171	-0.00557	0.00328	-0.00564	-0.00228
11.4967	-0.000675781	-0.02911	-0.00539	-0.00359	-0.00884	0.00194	-0.00587	-0.00169	-0.00559	0.00414	-0.00564	-0.00222
11.5	-0.000675325	-0.02911	-0.0054	-0.00359	-0.00875	0.00197	-0.00588	-0.00166	-0.00562	0.00505	-0.00565	-0.00212
11.5033	-0.000673478	-0.02912	-0.0054	-0.00359	-0.0086	0.002	-0.00588	-0.00161	-0.00567	0.00595	-0.00566	-0.00198
11.5067	-0.000671249	-0.02912	-0.0054	-0.00359	-0.00844	0.00203	-0.00588	-0.00155	-0.00571	0.0068	-0.00566	-0.00178
11.51	-0.000669423	-0.02912	-0.0054	-0.00359	-0.00833	0.00206	-0.00588	-0.00147	-0.00575	0.00754	-0.00565	-0.00153
11.5133	-0.00066772	-0.02913	-0.0054	-0.00359	-0.00831	0.00209	-0.00586	-0.00138	-0.00574	0.00811	-0.00562	-0.0012
11.5167	-0.000665603	-0.02914	-0.0054	-0.00359	-0.00841	0.00212	-0.00584	-0.00128	-0.00569	0.00848	-0.00557	-0.000802585
11.52	-0.000663448	-0.02915	-0.00539	-0.0036	-0.00864	0.00215	-0.00582	-0.00117	-0.00559	0.00863	-0.00551	-0.000331288
11.5233	-0.000662167	-0.02915	-0.00539	-0.0036	-0.00901	0.00218	-0.0058	-0.00106	-0.00546	0.00853	-0.00543	0.000211489
11.5267	-0.000662142	-0.02915	-0.00538	-0.0036	-0.00946	0.0022	-0.00579	-0.000932575	-0.00532	0.00821	-0.00536	0.000822368
11.53	-0.0006631	-0.02915	-0.00538	-0.00359	-0.00993	0.00221	-0.00578	-0.000809536	-0.0052	0.00771	-0.0053	0.00149
11.5333	-0.000664465	-0.02915	-0.00538	-0.00359	-0.01036	0.00222	-0.00577	-0.000696479	-0.00511	0.00707	-0.00525	0.00221
11.5367	-0.000665556	-0.02915	-0.00538	-0.00359	-0.01072	0.00221	-0.00577	-0.000603596	-0.00505	0.00634	-0.00521	0.00293
11.54	-0.000665902	-0.02915	-0.00538	-0.00358	-0.01102	0.00219	-0.00577	-0.00053865	-0.00501	0.00557	-0.00515	0.00365
11.5433	-0.000665561	-0.02915	-0.00538	-0.00358	-0.01126	0.00217	-0.00578	-0.000505374	-0.00499	0.00481	-0.0051	0.00431
11.5467	-0.00066525	-0.02915	-0.00538	-0.00358	-0.01147	0.00214	-0.00581	-0.000504238	-0.00499	0.00409	-0.00504	0.00489
11.55	-0.000666302	-0.02915	-0.00539	-0.00359	-0.01158	0.0021	-0.00584	-0.000533715	-0.00499	0.00343	-0.005	0.00537
11.5533	-0.000670281	-0.02915	-0.00541	-0.00359	-0.01155	0.00207	-0.00587	-0.000590344	-0.005	0.00285	-0.00496	0.00574
11.5567	-0.000678131	-0.02915	-0.00541	-0.00359	-0.01135	0.00203	-0.00589	-0.000668957	-0.00499	0.00235	-0.00494	0.00597
11.56	-0.000689449	-0.02915	-0.00542	-0.00359	-0.01106	0.002	-0.00589	-0.000763746	-0.00496	0.00192	-0.00494	0.00606
11.5633	-0.000702574	-0.02916	-0.00542	-0.0036	-0.01088	0.00197	-0.00588	-0.00086866	-0.00493	0.00155	-0.00496	0.00603
11.5667	-0.000715303	-0.02917	-0.00541	-0.00361	-0.01099	0.00193	-0.00585	-0.000977601	-0.00489	0.00125	-0.00498	0.00587
11.57	-0.000725569	-0.02919	-0.00541	-0.00362	-0.01143	0.0019	-0.00583	-0.00109	-0.00486	0.000990277	-0.00502	0.0056
11.5733	-0.000731951	-0.02921	-0.0054	-0.00363	-0.01194	0.00187	-0.00581	-0.00119	-0.00485	0.000773854	-0.00506	0.00523
11.5767	-0.000734207	-0.02924	-0.00541	-0.00364	-0.01207	0.00185	-0.00581	-0.00129	-0.00486	0.000590961	-0.0051	0.00478
11.58	-0.000733219	-0.02926	-0.00541	-0.00364	-0.01148	0.00183	-0.00582	-0.00138	-0.00489	0.00043573	-0.00515	0.00427
11.5833	-0.000730148	-0.02929	-0.00541	-0.00364	-0.01017	0.00182	-0.00583	-0.00145	-0.00495	0.00030292	-0.0052	0.00373
11.5867	-0.000726058	-0.02932	-0.00542	-0.00363	-0.00847	0.0018	-0.00585	-0.00151	-0.00501	0.000186853	-0.00526	0.00316
11.59	-0.000721983	-0.02933	-0.00542	-0.00363	-0.00678	0.00178	-0.00587	-0.00156	-0.00508	8.26545e-05	-0.00532	0.0026
11.5933	-0.000718739	-0.02933	-0.00542	-0.00363	-0.00538	0.00177	-0.0059	-0.0016	-0.00515	-1.19157e-05	-0.00537	0.00205
11.5967	-0.000716891	-0.02934	-0.00543	-0.00363	-0.0044	0.00176	-0.00595	-0.00163	-0.00524	-9.63294e-05	-0.00543	0.00152
11.6	-0.000716741	-0.02934	-0.00543	-0.00362	-0.00383	0.00175	-0.006	-0.00166	-0.00535	-0.000168455	-0.00548	0.00103
11.6033	-0.000718055	-0.02934	-0.00543	-0.00361	-0.00357	0.00174	-0.00604	-0.00167	-0.00546	-0.000226879	-0.00552	0.000585594
11.6067	-0.000720198	-0.02935	-0.00543	-0.00361	-0.00349	0.00173	-0.00608	-0.00168	-0.00556	-0.000272954	-0.00555	0.000178411
11.61	-0.000722454	-0.02935	-0.00543	-0.00361	-0.00351	0.00173	-0.00611	-0.00169	-0.00564	-0.000311258	-0.00556	-0.000189407
11.6133	-0.000724234	-0.02936	-0.00544	-0.00361	-0.00354	0.00172	-0.00614	-0.0017	-0.00569	-0.000347818	-0.00555	-0.000522311
11.6167	-0.000725394	-0.02938	-0.00544	-0.00361	-0.00357	0.00172	-0.00616	-0.00171	-0.00572	-0.000386419	-0.00552	-0.00082276
11.62	-0.000726069	-0.02939	-0.00544	-0.00363	-0.00358	0.00172	-0.00618	-0.00173	-0.00574	-0.000426579	-0.00548	-0.00109
11.6233	-0.000726085	-0.0294	-0.00544	-0.00363	-0.00356	0.00172	-0.00619	-0.00176	-0.00575	-0.000464704	-0.00545	-0.00132
11.6267	-0.000725089	-0.0294	-0.00544	-0.00365	-0.00351	0.00172	-0.00618	-0.00177	-0.00574	-0.000496746	-0.00543	-0.00152
11.63	-0.000722899	-0.02941	-0.00545	-0.00366	-0.00346	0.00172	-0.00616	-0.00179	-0.00573	-0.000520493	-0.00543	-0.00168
11.6333	-0.00071957	-0.02941	-0.00546	-0.00367	-0.0034	0.00172	-0.00613	-0.0018	-0.00571	-0.000535935	-0.00544	-0.00181
11.6367	-0.000715656	-0.02941	-0.00547	-0.00367	-0.00336	0.00172	-0.00611	-0.0018	-0.00571	-0.000544422	-0.00547	-0.00192
11.64	-0.000712113	-0.02941	-0.00548	-0.00367	-0.00332	0.00173	-0.00611	-0.00181	-0.00572	-0.000548515	-0.0055	-0.00201
11.6433	-0.000709677	-0.02941	-0.00548	-0.00366	-0.0033	0.00173	-0.00613	-0.00181	-0.00573	-0.000551886	-0.00553	-0.0021
11.6467	-0.000708748	-0.02941	-0.00548	-0.00366	-0.00329	0.00173	-0.00616	-0.00182	-0.00573	-0.000558493	-0.00556	-0.00217
11.65	-0.000709685	-0.0294	-0.00548	-0.00366	-0.00329	0.00173	-0.0062	-0.00183	-0.00569	-0.000571883	-0.00557	-0.00224
11.6533	-0.000712534	-0.02939	-0.00549	-0.00367	-0.00329	0.00173	-0.00623	-0.00184	-0.00562	-0.000594492	-0.00558	-0.0023
11.6567	-0.000716503	-0.02939	-0.00549	-0.00367	-0.00327	0.00173	-0.00626	-0.00186	-0.00553	-0.000626629	-0.00559	-0.00236
[truncated: 3,744 more rows]
[truncated: 11 more columns]

## Sheet: Fig. 2-2
Fig. 2h									mean	s.d.				mean	s.d.				mean	s.d.
Time	P-CyPt			mean	s.d.	CyPt					Cy-COOH					Pt release
	sample 1	sample 2	sample 3			sample 1	sample 2	sample 3			sample 1	sample 2	sample 3			sample 1	sample 2	sample 3
0	102.942	98.5066	98.5617	100.004	2.5452	0	0	0	0	0	0	0	0	0	0	0	0	0	0	0
5	73.1272	66.1142	78.6754	72.6389	6.29482	25.0985	29.0505	30.6043	28.2511	2.83863	0	0	0	0	0	0	0	0	0	0
10	42.617	53.223	44.124	46.6547	5.73803	52.7708	49.5777	60.7219	54.3568	5.73889	0	0	0	0	0	0	0	0	0	0
15	26.3699	29.7821	28.6599	28.2706	1.73904	73.264	65.9168	76.0753	71.752	5.24531	0	0	0	0	0	0	0	0	0	0
20	8.599	6.67	3.195	6.15467	2.73861	87.7705	99.5542	97.4983	94.941	6.29434	0	0	0	0	0	0	0	0	0	0
30	2.941	0.6257	1.0383	1.535	1.23498	95.4463	98.3837	106.17	100	5.54149	0	0	0	0	0	0	0	0	0	0
40	0	0	0	0	0	80.7182	80.5812	86.7195	82.673	3.50507	15.9435	19.9462	19.7483	18.546	2.256	15.6431	21.9433	22.3587	19.9817	3.76307
50	0	0	0	0	0	54.8949	63.253	60.881	59.6763	4.30731	38.1214	44.401	39.1696	40.564	3.36402	38.6352	45.448	43.8814	42.6549	3.56817
60	0	0	0	0	0	44.2631	35.7918	35.4306	38.4952	4.99844	56.7439	66.5915	61.7496	61.695	4.92403	60.8931	62.0857	70.035	64.3379	4.96971
70	0	0	0	0	0	21.3795	25.0462	20.0397	22.1551	2.59181	83.8182	75.8223	74.5515	78.064	5.02363	86.3355	74.531	80.4333	80.4333	5.90225
80	0	0	0	0	0	7.6662	10.008	9.7989	9.1577	1.2959	86.8866	99.3302	97.8734	94.6967	6.80288	92.0129	91.5302	103.547	95.6967	6.8029
90	0	0	0	0	0	0	0	0	0	0	96.157	104.026	95.7076	98.6303	4.67841	96.1975	103.513	99.1803	99.6303	3.67845
Fig. 2i
Time	DLS			mean	s.d.	TEM										mean	s.d.
	sample 1	sample 2	sample 3			particle 1	particle 2	particle 3	particle 4	particle 5	particle 6	particle 7	particle 8	particle 9	particle 10
0	0	0	0	0	0	0	0	0	0	0	0	0	0	0	0	0	0
5	42.649	51.062	43.631	45.7807	4.60005	59.459	51.135	45.571	48.046	51.503	48.43	58.14	60.947	60.458	57.751	54.144	5.79977
10	77.717	91.044	95.494	88.085	9.25052	53.753	123.632	81.704	65.282	97.447	116.304	55.281	85.265	109.17	87.538	87.5376	24.5241
15	109.432	106.647	122.743	112.941	8.60219	90.038	84.061	143.15	134.951	123.048	128.601	90.074	126.632	61.013	74.064	105.563	28.8232
20	146.11	144.078	162.674	150.954	10.2005	77.707	151.422	131.122	132.752	98.432	166.666	107.742	126.785	110.458	116.363	121.945	25.7509
30	153.07	171.03	162.05	162.05	8.98	155.675	157.032	132.109	163.025	145.598	164.528	125.275	179.763	151.258	152.226	152.649	15.7599
40	140.476	131.444	129.993	133.971	5.67998	100.496	138.102	126.554	150.525	138.682	115.107					128.244	18.1547
50	104.484	94.6431	90.9886	96.7052	6.98003	111.072	98.298	87.647	79.733	95.325	81.579	86.012	98.689	89.218	84.799	91.2372	9.58506
60	56.1848	71.5456	59.4182	62.3829	8.09819	97.939	98.304	68.918	68.749	59.77	65.382	57.278	53.018	50.902	68.917	68.9177	16.7161
70	36.7746	31.3342	39.5982	35.9023	4.20048	50.572	63.133	24.411	45.152	22.467	59.009	24.362	29.981	25.382	44.263	38.8732	15.4535
80	16.0278	16.1339	12.3583	14.84	2.14987	8.984	9.72	13.396	13.136							11.309	2.28211
90	0	0	0	0	0	0	0	0	0	0	0	0	0	0	0	0	0
Fig. 2j
Time	700 nm			mean	s.d.						750 nm			mean	s.d.
	sample 1	sample 2	sample 3								sample 1	sample 2	sample 3
0	0.03602	0.038	0.0386	0.03754	0.00135011						0.01928	0.01834	0.01506	0.01756	0.00221549
5	0.702	0.705	0.677	0.694667	0.0153731						0.29994	0.27046	0.27584	0.28208	0.0156994
10	0.8154	0.8234	0.7933	0.8107	0.0155907						0.46228	0.40255	0.44362	0.43615	0.0305576
15	0.9288	0.9094	0.8607	0.899633	0.0350848						0.61591	0.62032	0.59446	0.61023	0.0138341
20	0.93051	0.93692	0.95914	0.94219	0.0150249						0.67594	0.63764	0.64059	0.65139	0.021312
30	1.00805	0.98565	0.99421	0.99597	0.0113032						0.65486	0.69543	0.71359	0.68796	0.0300692
40	1.07233	1.02053	1.01835	1.03707	0.0305555						0.59973	0.60052	0.61745	0.6059	0.0100104
50	1.06527	1.04805	1.04997	1.05443	0.00943667						0.43876	0.39482	0.43794	0.42384	0.0251354
60	1.0689	1.06685	1.05016	1.06197	0.010279						0.32194	0.30943	0.29161	0.30766	0.0152423
70	1.08345	1.06859	1.06366	1.0719	0.0103018						0.18046	0.20868	0.21143	0.20019	0.0171419
80	1.06485	1.0827	1.08165	1.0764	0.0100164						0.0999	0.13925	0.10747	0.11554	0.0208794
90	1.09514	1.0695	1.08661	1.08375	0.0130571						0.08055	0.12273	0.08118	0.09482	0.0241728
Fig. 2K
Time	710 nm			mean	s.d.
	sample 1	sample 2	sample 3
0	0.922221	1.00444	1.01045	0.97904	0.0492986
5	6.02202	6.07611	5.52185	5.87333	0.305588
10	6.67982	6.76969	6.17336	6.54096	0.321503
15	6.83662	6.91829	6.95026	6.90172	0.0586039
20	7.47693	7.5403	7.9995	7.67224	0.285179
30	8.25409	7.78397	7.86264	7.9669	0.251807
40	15.4412	14.4004	16.4825	15.4414	1.04105
50	19.7308	18.4406	21.021	19.7308	1.29018
60	26.4813	23.3678	25.6812	25.1768	1.61693
70	29.6378	30.0694	28.5391	29.4155	0.789009
80	33.5906	34.8365	34.9851	34.4707	0.765847
90	35.8806	35.0119	35.2359	35.3761	0.450997
Fig. 2L
Time	750 nm			mean	s.d.			700 nm			mean	s.d.
	sample 1	sample 2	sample 3					sample 1	sample 2	sample 3
0	0.1492	0.1497	0.1591	0.152667	0.00557704			0.1616	0.1397	0.137	0.1461	0.0134911
5	0.3832	0.2743	0.3424	0.3333	0.0550174			0.4559	0.5395	0.451	0.482133	0.0497414
10	0.5382	0.5367	0.4811	0.518667	0.0325423			0.6259	0.5302	0.6206	0.592233	0.0537878
15	0.7073	0.802	0.8547	0.788	0.0746906			0.7373	0.7009	0.6644	0.700867	0.03645
20	0.9705	0.8877	0.9537	0.9373	0.0437685			0.8223	0.9044	0.8358	0.854167	0.0440239
30	0.9211	1.023	1.0604	1.0015	0.0720958			0.9924	0.8794	0.9853	0.952367	0.0632906
40	0.7301	0.859	0.8609	0.816667	0.074975			0.9403	1.0376	0.9703	0.982733	0.0498273
50	0.7774	0.6679	0.6447	0.696667	0.0708729			0.9879	0.9025	1.0471	0.979167	0.0726945
60	0.5448	0.5466	0.4586	0.516667	0.0502953			1.0037	1.0329	0.9098	0.982133	0.0643214
70	0.4039	0.3367	0.3444	0.361667	0.0367772			1.0457	0.9769	0.9007	0.974433	0.0725315
80	0.2228	0.2651	0.2821	0.256667	0.0305363			1.0607	0.9276	0.9581	0.982133	0.0697288
90	0.1735	0.1908	0.1777	0.180667	0.00902349			1.0651	1.015	0.9224	1.00083	0.0723971

## Sheet: Fig. 3
Fig. 3c																			Fig. 3f	Group
	Group				mean	s.d.													Time (min)	Ⅰ	Ⅱ	Ⅲ	Ⅳ	Ⅴ
		sample 1	sample 2	sample 3															10	-0.00276	-0.000702115	-4.0669e-05	-0.000162605	-7.95455e-05
	Ⅰ	0.607	0.688971	0.72487	0.673614	0.060417													10.0033	-0.00275	-0.000699145	-4.06645e-05	-0.000162818	-7.99325e-05
	Ⅱ	0.844236	1.12096	1.0348	1	0.141607													10.0067	-0.00275	-0.000697877	-4.0624e-05	-0.000162894	-7.99215e-05
	Ⅲ	0.214898	0.25359	0.255983	0.24149	0.0230606													10.01	-0.00274	-0.000698304	-4.05543e-05	-0.000162797	-7.95455e-05
	Ⅳ	0.367172	0.326286	0.288293	0.32725	0.0394484													10.0133	-0.00274	-0.000699662	-4.04973e-05	-0.000162522	-7.90035e-05
	Ⅴ	0.227663	0.256482	0.198644	0.227596	0.0289191													10.0167	-0.00273	-0.000701524	-4.0529e-05	-0.000162123	-7.84825e-05
																			10.02	-0.00273	-0.000704199	-4.07043e-05	-0.000161706	-7.80565e-05
																			10.0233	-0.00273	-0.000708129	-4.09848e-05	-0.000161378	-7.7725e-05
Fig. 3d																			10.0267	-0.00273	-0.000712805	-4.12488e-05	-0.000161196	-7.7451e-05
	Group	750 nm			mean	s.d.		700 nm			mean	s.d.							10.03	-0.00273	-0.000716725	-4.14018e-05	-0.000161151	-7.7181e-05
		sample 1	sample 2	sample 3				sample 1	sample 2	sample 3									10.0333	-0.00273	-0.000718842	-4.14503e-05	-0.000161183	-7.6883e-05
	Ⅰ	0.99024	0.91147	1.2245	1.04207	0.162824		0.94024	0.92147	1.021	0.960903	0.0528846							10.0367	-0.00272	-0.000719494	-4.1453e-05	-0.000161197	-7.65565e-05
	Ⅱ	0.2845	0.3046	0.2646	0.284567	0.0200001		1.09845	1.13046	0.9944	1.07444	0.0711376							10.04	-0.00272	-0.000719836	-4.14608e-05	-0.000161123	-7.6206e-05
	Ⅲ	0.18095	0.1697	0.1625	0.17105	0.00929879		0.21095	0.1697	0.1825	0.187717	0.021114							10.0433	-0.00272	-0.000720773	-4.15015e-05	-0.000160975	-7.58435e-05
	Ⅳ	0.1945	0.19687	0.1762	0.18919	0.0113119		0.2045	0.194	0.2162	0.2049	0.0111054							10.0467	-0.00272	-0.000722318	-4.15595e-05	-0.000160854	-7.55095e-05
	Ⅴ	0.198	0.1746	0.2014	0.191333	0.0145909		0.2098	0.1794	0.2214	0.203533	0.0216899							10.05	-0.00272	-0.000723909	-4.15868e-05	-0.000160847	-7.5292e-05
																			10.0533	-0.00272	-0.000725445	-4.15563e-05	-0.000160944	-7.53145e-05
																			10.0567	-0.00272	-0.000727626	-4.14788e-05	-0.000161037	-7.56485e-05
																			10.06	-0.00272	-0.000730968	-4.13743e-05	-0.000161031	-7.6254e-05
Fig.3g	Group	Amount of Pt (fmol/cell)			mean	s.d.		Total amount of Pt (%)			mean	s.d.							10.0633	-0.00273	-0.000734998	-4.12718e-05	-0.000160958	-7.7084e-05
		sample 1	sample 2	sample 3				sample 1	sample 2	sample 3									10.0667	-0.00273	-0.000738601	-4.11918e-05	-0.000160939	-7.81575e-05
	P-CyPt	20.8193	25.1404	27.8508	24.6035	3.54635		31.255	37.742	41.811	36.936	5.32396							10.07	-0.00273	-0.000740885	-4.10945e-05	-0.000161028	-7.9422e-05
	CyPt	1.95964	1.6407	1.59475	1.7317	0.198743		2.9	2.428	2.36	2.56267	0.294111							10.0733	-0.00273	-0.000741778	-4.08818e-05	-0.000161185	-8.0662e-05
	CDDP	0.688056	0.824651	0.667726	0.726811	0.0853394		1.083	1.298	1.051	1.144	0.134324							10.0767	-0.00274	-0.000741786	-4.04795e-05	-0.000161376	-8.16415e-05
	P-CyPt+Na3VO4	0.212958	0.0593137	0.0307288	0.101	0.0980058		0.298	0.083	0.043	0.141333	0.137143							10.08	-0.00274	-0.000741138	-3.9914e-05	-0.000161591	-8.22725e-05
																			10.0833	-0.00274	-0.000739458	-3.92915e-05	-0.000161791	-8.26215e-05
																			10.0867	-0.00274	-0.000736378	-3.871e-05	-0.000161927	-8.2812e-05
																			10.09	-0.00274	-0.000732129	-3.82058e-05	-0.000161999	-8.2942e-05
Fig.3h		P-CyPt			mean	s.d.	CDDP			mean	s.d.								10.0933	-0.00274	-0.000727423	-3.77518e-05	-0.000162037	-8.30615e-05
	Nucleus (N)	24.9722	30.0159	32.1624	29.0502	3.6911	5.0692	5.6326	6.2336	5.64513	0.582301								10.0967	-0.00274	-0.000723028	-3.72803e-05	-0.000162038	-8.3159e-05
	Mito&Lyso (L)	25.5012	25.8599	26.9676	26.1096	0.764416	2.5473	4.3789	5.4025	4.10957	1.44653								10.1	-0.00274	-0.00071943	-3.67495e-05	-0.000161964	-8.3178e-05
	Membrane(M)	3.1718	5.2172	9.6606	6.01653	3.31743	13.5855	14.0471	14.4321	14.0216	0.423877								10.1033	-0.00274	-0.000716538	-3.617e-05	-0.000161828	-8.30775e-05
	Cytoplasm (C)	43.0958	39.9467	33.4263	38.8229	4.93173	84.0876	76.2238	68.0361	76.1158	8.02629								10.1067	-0.00274	-0.000713601	-3.55368e-05	-0.000161746	-8.28425e-05
																			10.11	-0.00275	-0.000709745	-3.4792e-05	-0.000161846	-8.24665e-05
																			10.1133	-0.00275	-0.000704943	-3.3879e-05	-0.000162134	-8.19845e-05
																			10.1167	-0.00275	-0.000700325	-3.2802e-05	-0.000162485	-8.14745e-05
Fig.3i	IC50-48h	P-CyPt			mean	s.d.	CDDP			mean	s.d.	PtIVNPs			mean	s.d.			10.12	-0.00276	-0.000697205	-3.16268e-05	-0.000162743	-8.0998e-05
		sample 1	sample 2	sample 3			sample 1	sample 2	sample 3			sample 1	sample 2	sample 3					10.1233	-0.00276	-0.000695596	-3.04495e-05	-0.000162834	-8.0584e-05
	HeLa	5.97	7.108	7.205	6.761	0.686741	12.54	13.4	14.61	13.5167	1.03992	13.09	14.09	16.22	14.4667	1.59863			10.1267	-0.00276	-0.000693662	-2.93518e-05	-0.000162827	-8.0244e-05
	HepG-2	9.305	10.51	10.99	10.2683	0.868106	13.79	14.97	15.16	14.64	0.742226	18.2212	15.0226	15.68	16.3079	1.68923			10.13	-0.00277	-0.000689167	-2.83463e-05	-0.00016288	-7.9981e-05
	HEK-293T	43.78	50.27	51.75	48.6	4.23933	13.72	15.25	16.59	15.1867	1.43605	16.8172	16.7503	18.5997	17.3891	1.04897			10.1333	-0.00277	-0.000681853	-2.7361e-05	-0.000163118	-7.9822e-05
																			10.1367	-0.00277	-0.000673929	-2.62893e-05	-0.000163505	-7.98415e-05
																			10.14	-0.00277	-0.000668032	-2.50553e-05	-0.000163863	-8.0105e-05
																			10.1433	-0.00278	-0.000665119	-2.36369e-05	-0.000164028	-8.06035e-05
Fig.3j	IC50-2+48h	P-CyPt			mean	s.d.	CDDP			mean	s.d.	PtIVNPs			mean	s.d.			10.1467	-0.00278	-0.000664287	-2.20473e-05	-0.000163991	-8.1247e-05
		sample 1	sample 2	sample 3			sample 1	sample 2	sample 3			sample 1	sample 2	sample 3					10.15	-0.00278	-0.000664179	-2.03106e-05	-0.000163891	-8.1895e-05
	HeLa	14.2201	15.9314	13.5185	14.5567	1.24116	>200	>200	>200	>200		159.391	182.399	191.551	177.78	16.57			10.1533	-0.00278	-0.000664514	-1.84609e-05	-0.0001639	-8.2419e-05
	HepG-2	20.1908	17.1248	17.0644	18.1267	1.78785	>200	>200	>200	>200		>200	>200	>200	>200				10.1567	-0.00278	-0.000666341	-1.6548e-05	-0.000164069	-8.2776e-05
	HEK-293T	>200	>200	>200	>200		>200	>200	>200	>200		>200	>200	>200	>200				10.16	-0.00278	-0.000670742	-1.46164e-05	-0.00016426	-8.30325e-05
																			10.1633	-0.00277	-0.000677369	-1.26729e-05	-0.000164274	-8.33245e-05
																			10.1667	-0.00277	-0.000684327	-1.06684e-05	-0.000164077	-8.3739e-05
																			10.17	-0.00277	-0.000689389	-8.5164e-06	-0.000163833	-8.41905e-05
																			10.1733	-0.00278	-0.000691293	-6.1334e-06	-0.000163726	-8.4436e-05
																			10.1767	-0.00278	-0.000690011	-3.45765e-06	-0.000163819	-8.419e-05
																			10.18	-0.00278	-0.000686273	-4.60695e-07	-0.000164049	-8.333e-05
																			10.1833	-0.00278	-0.000681279	2.818e-06	-0.000164287	-8.2093e-05
																			10.1867	-0.00278	-0.000676627	6.28155e-06	-0.000164421	-8.09725e-05
																			10.19	-0.00278	-0.000673809	9.8704e-06	-0.000164421	-8.0341e-05
																			10.1933	-0.00278	-0.000673368	1.36437e-05	-0.000164332	-8.0221e-05
																			10.1967	-0.00278	-0.00067482	1.77807e-05	-0.000164231	-8.0391e-05
																			10.2	-0.00278	-0.000677569	2.25329e-05	-0.000164171	-8.0593e-05
																			10.2033	-0.00278	-0.000681575	2.81513e-05	-0.000164158	-8.06565e-05
																			10.2067	-0.00278	-0.000686715	3.4833e-05	-0.000164162	-8.054e-05
																			10.21	-0.00278	-0.000691841	4.27158e-05	-0.000164165	-8.0343e-05
																			10.2133	-0.00278	-0.000695194	5.1893e-05	-0.000164175	-8.0249e-05
																			10.2167	-0.00278	-0.000695598	6.2434e-05	-0.000164214	-8.04e-05
																			10.22	-0.00279	-0.000692928	7.43845e-05	-0.0001643	-8.0833e-05
																			10.2233	-0.00279	-0.000688222	8.7712e-05	-0.000164437	-8.14775e-05
																			10.2267	-0.00279	-0.000683763	0.000102235	-0.000164624	-8.21395e-05
																			10.23	-0.00279	-0.000682199	0.000117602	-0.000164862	-8.25415e-05
																			10.2333	-0.0028	-0.000685182	0.000133322	-0.000165113	-8.24315e-05
																			10.2367	-0.0028	-0.000692613	0.000148848	-0.000165279	-8.1679e-05
																			10.24	-0.00279	-0.000702466	0.000163653	-0.000165279	-8.0376e-05
																			10.2433	-0.00279	-0.000711405	0.000177264	-0.000165146	-7.88425e-05
																			10.2467	-0.00279	-0.000716259	0.00018931	-0.000165021	-7.74465e-05
																			10.25	-0.0028	-0.000715654	0.000199575	-0.000165007	-7.64525e-05
																			10.2533	-0.0028	-0.000710821	0.000207973	-0.000165086	-7.59905e-05
																			10.2567	-0.0028	-0.000704885	0.000214513	-0.000165186	-7.60445e-05
																			10.26	-0.0028	-0.000701024	0.000219277	-0.00016528	-7.6475e-05
																			10.2633	-0.0028	-0.000701035	0.000222403	-0.000165369	-7.7123e-05
																			10.2667	-0.0028	-0.000704969	0.000224058	-0.000165416	-7.7876e-05
																			10.27	-0.00279	-0.000711437	0.000224433	-0.000165374	-7.8657e-05
																			10.2733	-0.00279	-0.000718381	0.000223746	-0.000165247	-7.94055e-05
																			10.2767	-0.00278	-0.000724074	0.000222237	-0.000165056	-8.0081e-05
																			10.28	-0.00278	-0.000727677	0.00022015	-0.0001648	-8.06955e-05
																			10.2833	-0.00278	-0.000729088	0.000217731	-0.000164499	-8.1323e-05
																			10.2867	-0.00277	-0.000728563	0.000215234	-0.000164196	-8.20265e-05
																			10.29	-0.00277	-0.000726707	0.0002129	-0.00016393	-8.27745e-05
																			10.2933	-0.00277	-0.000724326	0.000210923	-0.000163734	-8.34415e-05
																			10.2967	-0.00277	-0.000721912	0.000209401	-0.00016363	-8.38845e-05
																			10.3	-0.00277	-0.000719711	0.00020835	-0.00016361	-8.404e-05
																			10.3033	-0.00276	-0.000718323	0.000207753	-0.000163622	-8.39865e-05
																			10.3067	-0.00276	-0.000718362	0.000207599	-0.000163565	-8.3847e-05
																			10.31	-0.00275	-0.000719719	0.000207838	-0.000163343	-8.363e-05
																			10.3133	-0.00274	-0.000722228	0.000208332	-0.000162944	-8.3248e-05
																			10.3167	-0.00273	-0.000726509	0.000208847	-0.000162427	-8.26845e-05
																			10.32	-0.00272	-0.000733029	0.000209082	-0.000161852	-8.20365e-05
																			10.3233	-0.00272	-0.000740748	0.000208677	-0.000161263	-8.14165e-05
																			10.3267	-0.00272	-0.000747416	0.000207287	-0.000160726	-8.08785e-05
																			10.33	-0.00272	-0.000751043	0.000204662	-0.000160368	-8.0454e-05
																			10.3333	-0.00272	-0.000751182	0.000200671	-0.000160297	-8.0176e-05
																			10.3367	-0.00273	-0.000749276	0.00019525	-0.000160496	-8.0042e-05
																			10.34	-0.00273	-0.00074752	0.000188382	-0.000160835	-8.00225e-05
																			10.3433	-0.00274	-0.000746904	0.000180103	-0.000161199	-8.01115e-05
																			10.3467	-0.00275	-0.00074649	0.00017053	-0.000161544	-8.0315e-05
																			10.35	-0.00276	-0.000744817	0.000159898	-0.000161882	-8.0598e-05
																			10.3533	-0.00277	-0.00074141	0.000148567	-0.000162253	-8.0861e-05
																			10.3567	-0.00278	-0.000736544	0.000136957	-0.000162721	-8.09555e-05
																			10.36	-0.00279	-0.000730366	0.000125464	-0.000163334	-8.076e-05
																			10.3633	-0.0028	-0.000723117	0.000114394	-0.000164077	-8.0269e-05
																			10.3667	-0.00281	-0.000716085	0.000103906	-0.000164867	-7.95935e-05
																			10.37	-0.00282	-0.000711289	9.3962e-05	-0.00016562	-7.8929e-05
																			10.3733	-0.00283	-0.000709697	8.4369e-05	-0.000166273	-7.8503e-05
																			10.3767	-0.00283	-0.000710507	7.4923e-05	-0.000166778	-7.84605e-05
																			10.38	-0.00283	-0.000712286	6.55345e-05	-0.000167106	-7.87855e-05
																			10.3833	-0.00283	-0.000714028	5.6228e-05	-0.000167282	-7.93375e-05
																			10.3867	-0.00283	-0.000715136	4.7083e-05	-0.000167355	-7.99275e-05
																			10.39	-0.00283	-0.000715079	3.81808e-05	-0.000167367	-8.03695e-05
																			10.3933	-0.00283	-0.000713521	2.9597e-05	-0.000167365	-8.0548e-05
																			10.3967	-0.00283	-0.000710464	2.14419e-05	-0.00016739	-8.04785e-05
																			10.4	-0.00283	-0.000706028	1.38497e-05	-0.000167412	-8.0244e-05
																			10.4033	-0.00283	-0.000700511	6.91375e-06	-0.000167343	-7.9878e-05
																			10.4067	-0.00283	-0.000694618	6.56055e-07	-0.000167142	-7.94045e-05
																			10.41	-0.00283	-0.00068928	-4.97148e-06	-0.000166907	-7.89225e-05
																			10.4133	-0.00284	-0.000685186	-1.00794e-05	-0.00016684	-7.8564e-05
																			10.4167	-0.00284	-0.000682192	-1.47846e-05	-0.000167067	-7.84295e-05
																			10.42	-0.00284	-0.000679433	-1.91246e-05	-0.00016752	-7.85825e-05
																			10.4233	-0.00285	-0.000676239	-2.30391e-05	-0.000167995	-7.90165e-05
																			10.4267	-0.00285	-0.000672691	-2.64325e-05	-0.00016829	-7.9625e-05
																			10.43	-0.00285	-0.000669725	-2.9243e-05	-0.000168342	-8.02325e-05
																			10.4333	-0.00285	-0.000668782	-3.14663e-05	-0.000168243	-8.0616e-05
																			10.4367	-0.00284	-0.000670914	-3.313e-05	-0.000168113	-8.0566e-05
																			10.44	-0.00284	-0.000676582	-3.42708e-05	-0.000168017	-8.0042e-05
																			10.4433	-0.00284	-0.000686123	-3.4951e-05	-0.000167987	-7.9256e-05
																			10.4467	-0.00284	-0.000699099	-3.52735e-05	-0.000168044	-7.8563e-05
																			10.45	-0.00284	-0.000713338	-3.53495e-05	-0.000168148	-7.8253e-05
																			10.4533	-0.00284	-0.000725799	-3.52613e-05	-0.000168202	-7.83905e-05
																			10.4567	-0.00284	-0.000734485	-3.50778e-05	-0.000168149	-7.88185e-05
																			10.46	-0.00284	-0.000739364	-3.48918e-05	-0.000168027	-7.9345e-05
																			10.4633	-0.00284	-0.00074154	-3.48148e-05	-0.000167908	-7.98485e-05
																			10.4667	-0.00283	-0.000741832	-3.4924e-05	-0.000167814	-8.02045e-05
																			10.47	-0.00283	-0.000740589	-3.52343e-05	-0.000167699	-8.0311e-05
																			10.4733	-0.00282	-0.000738281	-3.57198e-05	-0.000167493	-8.02085e-05
																			10.4767	-0.00282	-0.000735278	-3.63333e-05	-0.00016718	-8.0036e-05
																			10.48	-0.00282	-0.000731493	-3.70133e-05	-0.000166819	-7.99005e-05
																			10.4833	-0.00281	-0.000727202	-3.7689e-05	-0.000166513	-7.98525e-05
																			10.4867	-0.00281	-0.000723724	-3.82755e-05	-0.000166335	-7.99145e-05
																			10.49	-0.00281	-0.000722314	-3.8693e-05	-0.000166281	-8.0057e-05
																			10.4933	-0.00282	-0.000722778	-3.8916e-05	-0.000166298	-8.0187e-05
																			10.4967	-0.00282	-0.000723937	-3.89985e-05	-0.000166347	-8.02e-05
																			10.5	-0.00282	-0.000724835	-3.90515e-05	-0.000166413	-8.005e-05
																			10.5033	-0.00282	-0.000724905	-3.91943e-05	-0.000166511	-7.97735e-05
																			10.5067	-0.00283	-0.000723623	-3.94733e-05	-0.000166669	-7.9464e-05
																			10.51	-0.00283	-0.00072068	-3.98223e-05	-0.00016686	-7.9241e-05
																			10.5133	-0.00283	-0.000716437	-4.01148e-05	-0.000167009	-7.92185e-05
																			10.5167	-0.00283	-0.000712164	-4.0251e-05	-0.000167096	-7.9477e-05
																			10.52	-0.00283	-0.000709805	-4.0206e-05	-0.00016715	-8.0004e-05
																			10.5233	-0.00283	-0.000710998	-4.00423e-05	-0.000167191	-8.067e-05
																			10.5267	-0.00282	-0.000716015	-3.98678e-05	-0.000167199	-8.13135e-05
																			10.53	-0.00282	-0.000723418	-3.97503e-05	-0.00016712	-8.1856e-05
																			10.5333	-0.00281	-0.000730434	-3.9666e-05	-0.000166903	-8.2305e-05
																			10.5367	-0.00281	-0.00073403	-3.9543e-05	-0.00016656	-8.2708e-05
																			10.54	-0.00281	-0.000732652	-3.93478e-05	-0.000166165	-8.3095e-05
																			10.5433	-0.00281	-0.000727129	-3.91185e-05	-0.00016583	-8.34035e-05
																			10.5467	-0.00282	-0.000719635	-3.8926e-05	-0.000165681	-8.3495e-05
																			10.55	-0.00282	-0.000712269	-3.88348e-05	-0.000165831	-8.32785e-05
																			10.5533	-0.00283	-0.000706519	-3.88915e-05	-0.000166294	-8.2782e-05
																			10.5567	-0.00284	-0.000703028	-3.9103e-05	-0.00016694	-8.21175e-05
																			10.56	-0.00286	-0.000701552	-3.94065e-05	-0.000167593	-8.143e-05
																			10.5633	-0.00287	-0.000701213	-3.96835e-05	-0.000168182	-8.08395e-05
																			10.5667	-0.00288	-0.000700835	-3.98293e-05	-0.000168765	-8.04275e-05
																			10.57	-0.0029	-0.000699326	-3.9816e-05	-0.000169435	-8.02885e-05
																			10.5733	-0.00291	-0.000696275	-3.96933e-05	-0.000170237	-8.0514e-05
																			10.5767	-0.00292	-0.000692588	-3.9544e-05	-0.000171123	-8.10965e-05
																			10.58	-0.00292	-0.000690218	-3.9457e-05	-0.000171959	-8.1914e-05
																			10.5833	-0.00292	-0.000690937	-3.94893e-05	-0.000172561	-8.28125e-05
																			10.5867	-0.00291	-0.000695305	-3.9631e-05	-0.000172766	-8.3662e-05
																			10.59	-0.0029	-0.000702382	-3.98275e-05	-0.000172537	-8.4364e-05
																			10.5933	-0.00289	-0.000710006	-4.0025e-05	-0.000171993	-8.48395e-05
																			10.5967	-0.00288	-0.000715804	-4.0201e-05	-0.000171304	-8.49985e-05
																			10.6	-0.00287	-0.000718544	-4.03635e-05	-0.000170585	-8.47845e-05
																			10.6033	-0.00286	-0.000718662	-4.0509e-05	-0.000169886	-8.42745e-05
																			10.6067	-0.00285	-0.000717601	-4.06068e-05	-0.000169259	-8.3667e-05
																			10.61	-0.00285	-0.000717031	-4.06513e-05	-0.000168773	-8.3144e-05
																			10.6133	-0.00285	-0.000718521	-4.0695e-05	-0.000168502	-8.27865e-05
																			10.6167	-0.00285	-0.000722929	-4.07885e-05	-0.000168481	-8.25935e-05
																			10.62	-0.00285	-0.000729618	-4.09283e-05	-0.000168641	-8.25165e-05
																			10.6233	-0.00285	-0.000736601	-4.10988e-05	-0.000168804	-8.24745e-05
																			10.6267	-0.00285	-0.000741715	-4.13295e-05	-0.000168803	-8.23745e-05
																			10.63	-0.00285	-0.000743935	-4.1672e-05	-0.000168609	-8.21415e-05
																			10.6333	-0.00285	-0.000744226	-4.21215e-05	-0.000168318	-8.1732e-05
																			10.6367	-0.00285	-0.000744942	-4.25918e-05	-0.000168085	-8.1151e-05
																			10.64	-0.00286	-0.000747354	-4.297e-05	-0.000168073	-8.0464e-05
																			10.6433	-0.00287	-0.00075005	-4.31973e-05	-0.000168387	-7.97935e-05
																			10.6467	-0.00287	-0.000750592	-4.32863e-05	-0.00016897	-7.92885e-05
																			10.65	-0.00288	-0.000748272	-4.32823e-05	-0.000169588	-7.90755e-05
																			10.6533	-0.00288	-0.000744585	-4.32305e-05	-0.00016999	-7.9184e-05
																			10.6567	-0.00288	-0.000741209	-4.3169e-05	-0.000170103	-7.949e-05
																			10.66	-0.00288	-0.000738423	-4.31225e-05	-0.00017003	-7.9774e-05
																			10.6633	-0.00287	-0.000735907	-4.30853e-05	-0.000169945	-7.98775e-05
																			10.6667	-0.00287	-0.000734229	-4.30035e-05	-0.000169942	-7.9749e-05
																			10.67	-0.00287	-0.000734686	-4.2798e-05	-0.000169951	-7.941e-05
																			10.6733	-0.00287	-0.000738177	-4.24253e-05	-0.000169843	-7.89855e-05
																			10.6767	-0.00287	-0.000744602	-4.18998e-05	-0.000169587	-7.8702e-05
																			10.68	-0.00287	-0.000752746	-4.12878e-05	-0.000169289	-7.8745e-05
																			10.6833	-0.00288	-0.000760419	-4.0706e-05	-0.000169116	-7.91125e-05
																			10.6867	-0.00289	-0.000765206	-4.03003e-05	-0.000169229	-7.9605e-05
																			10.69	-0.0029	-0.000765249	-4.01835e-05	-0.000169723	-7.99905e-05
																			10.6933	-0.00291	-0.000759845	-4.0364e-05	-0.000170553	-8.01695e-05
																			10.6967	-0.00292	-0.000749992	-4.07383e-05	-0.000171506	-8.0168e-05
																			10.7	-0.00292	-0.000738355	-4.1156e-05	-0.000172277	-8.00595e-05
																			10.7033	-0.00291	-0.000728538	-4.1479e-05	-0.00017264	-7.99415e-05
																			10.7067	-0.00291	-0.000723689	-4.16273e-05	-0.000172572	-7.98975e-05
																			10.71	-0.0029	-0.000724817	-4.1598e-05	-0.000172219	-7.9938e-05
																			10.7133	-0.00289	-0.000730226	-4.144e-05	-0.000171766	-7.99765e-05
																			10.7167	-0.00289	-0.000736742	-4.12185e-05	-0.000171335	-7.98895e-05
																			10.72	-0.00289	-0.000741862	-4.09778e-05	-0.000170964	-7.9643e-05
																			10.7233	-0.00289	-0.000744997	-4.07208e-05	-0.000170693	-7.9351e-05
																			10.7267	-0.0029	-0.000746975	-4.03988e-05	-0.000170613	-7.91495e-05
																			10.73	-0.0029	-0.000748789	-3.99065e-05	-0.000170779	-7.9089e-05
																			10.7333	-0.00291	-0.000750777	-3.91158e-05	-0.00017113	-7.915e-05
																			10.7367	-0.00291	-0.000752745	-3.79068e-05	-0.000171542	-7.9267e-05
																			10.74	-0.00292	-0.000754386	-3.6175e-05	-0.000171904	-7.93525e-05
																			10.7433	-0.00292	-0.00075527	-3.38633e-05	-0.000172175	-7.9371e-05
																			10.7467	-0.00292	-0.000755084	-3.10208e-05	-0.00017238	-7.93895e-05
																			10.75	-0.00292	-0.000754205	-2.77888e-05	-0.000172544	-7.95205e-05
																			10.7533	-0.00291	-0.000753471	-2.43104e-05	-0.000172614	-7.97975e-05
																			10.7567	-0.00291	-0.000753355	-2.07001e-05	-0.000172508	-8.01145e-05
																			10.76	-0.00291	-0.000753823	-1.70907e-05	-0.00017223	-8.03095e-05
																			10.7633	-0.00292	-0.000754804	-1.36568e-05	-0.000171926	-8.02965e-05
																			10.7667	-0.00292	-0.000756121	-1.05874e-05	-0.000171805	-8.00825e-05
																			10.77	-0.00293	-0.000757354	-8.0458e-06	-0.000172009	-7.9711e-05
																			10.7733	-0.00293	-0.000758338	-6.15e-06	-0.00017251	-7.92725e-05
																			10.7767	-0.00294	-0.000758868	-4.9697e-06	-0.000173112	-7.8931e-05
																			10.78	-0.00294	-0.000757878	-4.51255e-06	-0.000173571	-7.886e-05
																			10.7833	-0.00293	-0.000754237	-4.6963e-06	-0.000173741	-7.91315e-05
																			10.7867	-0.00293	-0.000748145	-5.32705e-06	-0.000173618	-7.96485e-05
																			10.79	-0.00292	-0.000741105	-6.11625e-06	-0.000173287	-8.0195e-05
																			10.7933	-0.00293	-0.000735053	-6.78545e-06	-0.000172877	-8.06055e-05
																			10.7967	-0.00293	-0.000731705	-7.2096e-06	-0.000172566	-8.08645e-05
																			10.8	-0.00293	-0.000732147	-7.4244e-06	-0.000172549	-8.10175e-05
																			10.8033	-0.00294	-0.000736567	-7.4711e-06	-0.000172892	-8.1083e-05
																			10.8067	-0.00294	-0.000743968	-7.28585e-06	-0.000173409	-8.1092e-05
																			10.81	-0.00294	-0.000752494	-6.743e-06	-0.000173799	-8.11185e-05
																			10.8133	-0.00294	-0.000760423	-5.753e-06	-0.000173929	-8.1231e-05
																			10.8167	-0.00294	-0.000766803	-4.3186e-06	-0.000173901	-8.1449e-05
																			10.82	-0.00294	-0.000771425	-2.53183e-06	-0.000173869	-8.1751e-05
																			10.8233	-0.00293	-0.000774438	-5.4825e-07	-0.000173841	-8.2081e-05
																			10.8267	-0.00292	-0.000776324	1.41578e-06	-0.000173704	-8.23605e-05
																			10.83	-0.00291	-0.000778036	3.10153e-06	-0.000173372	-8.25465e-05
																			10.8333	-0.00291	-0.000780585	4.27223e-06	-0.000172864	-8.26405e-05
																			10.8367	-0.0029	-0.000784756	4.75698e-06	-0.000172249	-8.2658e-05
																			10.84	-0.00289	-0.000791122	4.4473e-06	-0.000171619	-8.263e-05
																			10.8433	-0.00289	-0.000799683	3.30083e-06	-0.000171105	-8.2597e-05
																			10.8467	-0.00289	-0.000809555	1.35423e-06	-0.000170822	-8.25655e-05
																			10.85	-0.00289	-0.000819326	-1.28861e-06	-0.000170756	-8.24745e-05
																			10.8533	-0.0029	-0.000827479	-4.46555e-06	-0.00017079	-8.22225e-05
																			10.8567	-0.0029	-0.000832715	-7.95675e-06	-0.000170853	-8.1736e-05
																			10.86	-0.00291	-0.000834488	-1.15438e-05	-0.000170987	-8.10195e-05
																			10.8633	-0.00291	-0.000833051	-1.50997e-05	-0.000171286	-8.0175e-05
																			10.8667	-0.00292	-0.000828796	-1.85917e-05	-0.000171749	-7.933e-05
																			10.87	-0.00292	-0.000821957	-2.19907e-05	-0.000172229	-7.8481e-05
																			10.8733	-0.00292	-0.000813008	-2.51965e-05	-0.000172566	-7.74875e-05
																			10.8767	-0.00293	-0.000803324	-2.8062e-05	-0.000172725	-7.62635e-05
																			10.88	-0.00293	-0.000795222	-3.04845e-05	-0.000172788	-7.4918e-05
																			10.8833	-0.00294	-0.000790604	-3.24755e-05	-0.000172871	-7.3665e-05
																			10.8867	-0.00295	-0.000789305	-3.4143e-05	-0.000173073	-7.2673e-05
																			10.89	-0.00295	-0.000789275	-3.56105e-05	-0.000173447	-7.2016e-05
																			10.8933	-0.00296	-0.000788698	-3.69318e-05	-0.000173975	-7.1639e-05
																			10.8967	-0.00296	-0.000787477	-3.80555e-05	-0.000174527	-7.12965e-05
																			10.9	-0.00296	-0.000786448	-3.88805e-05	-0.000174916	-7.06325e-05
																			10.9033	-0.00295	-0.000786149	-3.9363e-05	-0.000175014	-6.94225e-05
																			10.9067	-0.00295	-0.000786711	-3.95578e-05	-0.000174835	-6.7736e-05
																			10.91	-0.00295	-0.000788043	-3.95638e-05	-0.00017453	-6.58255e-05
																			10.9133	-0.00295	-0.000789898	-3.9455e-05	-0.000174276	-6.3888e-05
																			10.9167	-0.00295	-0.000791803	-3.92683e-05	-0.000174149	-6.1925e-05
																			10.92	-0.00295	-0.000792811	-3.9037e-05	-0.000174107	-5.9778e-05
																			10.9233	-0.00296	-0.000791977	-3.88278e-05	-0.000174135	-5.7279e-05
																			10.9267	-0.00297	-0.000789345	-3.8726e-05	-0.00017431	-5.43395e-05
																			10.93	-0.00297	-0.000785884	-3.87863e-05	-0.000174706	-5.0947e-05
																			10.9333	-0.00298	-0.000782487	-3.9001e-05	-0.000175269	-4.71362e-05
																			10.9367	-0.00299	-0.000779451	-3.93255e-05	-0.000175838	-4.29606e-05
																			10.94	-0.00298	-0.000776945	-3.972e-05	-0.000176278	-3.84727e-05
																			10.9433	-0.00298	-0.000775866	-4.0168e-05	-0.000176523	-3.37182e-05
																			10.9467	-0.00297	-0.000777651	-4.06725e-05	-0.000176515	-2.87415e-05
																			10.95	-0.00296	-0.00078269	-4.12268e-05	-0.000176214	-2.35966e-05
																			10.9533	-0.00295	-0.000789398	-4.17985e-05	-0.000175659	-1.8331e-05
																			10.9567	-0.00294	-0.000795657	-4.23443e-05	-0.000174947	-1.29495e-05
																			10.96	-0.00293	-0.000800581	-4.28228e-05	-0.000174188	-7.399e-06
																			10.9633	-0.00292	-0.00080411	-4.31828e-05	-0.000173484	-1.57447e-06
																			10.9667	-0.00292	-0.00080571	-4.33813e-05	-0.000172908	4.64124e-06
																			10.97	-0.00293	-0.00080453	-4.34408e-05	-0.000172538	1.12995e-05
																			10.9733	-0.00293	-0.000801089	-4.34588e-05	-0.000172478	1.83571e-05
																			10.9767	-0.00294	-0.000798045	-4.35425e-05	-0.000172766	2.57549e-05
																			10.98	-0.00294	-0.000798203	-4.37443e-05	-0.000173296	3.35226e-05
																			10.9833	-0.00295	-0.000801853	-4.40315e-05	-0.000173845	4.17765e-05
																			10.9867	-0.00294	-0.000806723	-4.43033e-05	-0.000174204	5.06155e-05
																			10.99	-0.00294	-0.000810655	-4.4472e-05	-0.000174277	6.00595e-05
																			10.9933	-0.00294	-0.000813384	-4.4537e-05	-0.000174083	7.0078e-05
																			10.9967	-0.00293	-0.000815291	-4.45545e-05	-0.000173716	8.0645e-05
																			11	-0.00293	-0.000816122	-4.4574e-05	-0.000173324	9.17835e-05
																			11.0033	-0.00293	-0.000815706	-4.46095e-05	-0.000173037	0.000103596
																			11.0067	-0.00293	-0.000814476	-4.46308e-05	-0.000172914	0.000116322
																			11.01	-0.00293	-0.000812624	-4.45868e-05	-0.000172955	0.00013047
																			11.0133	-0.00293	-0.000809694	-4.44593e-05	-0.000173103	0.000146989
																			11.0167	-0.00293	-0.000805403	-4.4287e-05	-0.000173251	0.000167278
																			11.02	-0.00293	-0.000800302	-4.41428e-05	-0.000173305	0.000192863
																			11.0233	-0.00293	-0.000795654	-4.40923e-05	-0.00017325	0.00022477
																			11.0267	-0.00293	-0.000792694	-4.41368e-05	-0.000173127	0.000263005
																			11.03	-0.00293	-0.000791651	-4.42025e-05	-0.000172975	0.000306465
																			11.0333	-0.00293	-0.000791867	-4.42143e-05	-0.000172845	0.00035313
																			11.0367	-0.00294	-0.000793155	-4.41608e-05	-0.000172834	0.00040036
																			11.04	-0.00294	-0.000796306	-4.40805e-05	-0.000173019	0.000445369
																			11.0433	-0.00294	-0.000801705	-4.40408e-05	-0.000173387	0.000485773
																			11.0467	-0.00294	-0.000807872	-4.41143e-05	-0.000173803	0.00052
																			11.05	-0.00294	-0.000812222	-4.43178e-05	-0.000174092	0.000545
																			11.0533	-0.00294	-0.000813354	-4.45748e-05	-0.000174138	0.000565
																			11.0567	-0.00293	-0.000812172	-4.47753e-05	-0.000173944	0.00058
																			11.06	-0.00293	-0.000810777	-4.4849e-05	-0.000173602	0.00059
																			11.0633	-0.00292	-0.000810663	-4.47855e-05	-0.000173238	0.000595
																			11.0667	-0.00292	-0.000812133	-4.46155e-05	-0.000172938	0.000595
																			11.07	-0.00291	-0.000814728	-4.43848e-05	-0.0001727	0.00059
																			11.0733	-0.00291	-0.000817659	-4.41428e-05	-0.000172474	0.00059
																			11.0767	-0.00291	-0.000820211	-4.3953e-05	-0.000172229	0.000585
																			11.08	-0.0029	-0.000821981	-4.3897e-05	-0.000171965	0.000575
																			11.0833	-0.0029	-0.000822716	-4.40395e-05	-0.000171711	0.000565
																			11.0867	-0.0029	-0.00082219	-4.43845e-05	-0.000171543	0.00055
																			11.09	-0.00291	-0.000820472	-4.4853e-05	-0.000171521	0.000535
																			11.0933	-0.00291	-0.000818049	-4.53073e-05	-0.000171613	0.000515
																			11.0967	-0.00291	-0.000815421	-4.56255e-05	-0.000171738	0.000489517
																			11.1	-0.00291	-0.000813032	-4.57518e-05	-0.000171857	0.000462973
																			11.1033	-0.00291	-0.000811415	-4.56895e-05	-0.000171982	0.000433089
																			11.1067	-0.00292	-0.000810787	-4.5489e-05	-0.000172115	0.00039999
																			11.11	-0.00292	-0.000811275	-4.52423e-05	-0.000172242	0.000364063
																			11.1133	-0.00293	-0.000813752	-4.5035e-05	-0.000172385	0.00032606
																			11.1167	-0.00294	-0.000819509	-4.48975e-05	-0.000172618	0.000286984
																			11.12	-0.00294	-0.000828917	-4.48278e-05	-0.000172991	0.000247913
																			11.1233	-0.00295	-0.000840711	-4.48245e-05	-0.000173454	0.000209899
																			11.1267	-0.00295	-0.00085263	-4.48508e-05	-0.000173876	0.000173847
																			11.13	-0.00295	-0.000862742	-4.48108e-05	-0.000174139	0.000140348
																			11.1333	-0.00294	-0.000870366	-4.46075e-05	-0.000174212	0.000109635
																			11.1367	-0.00294	-0.000876017	-4.42198e-05	-0.000174122	8.17145e-05
																			11.14	-0.00293	-0.000880599	-4.3759e-05	-0.000173888	5.654e-05
																			11.1433	-0.00292	-0.000884606	-4.34448e-05	-0.00017353	3.40567e-05
																			11.1467	-0.00291	-0.000887631	-4.3465e-05	-0.000173079	1.41952e-05
																			11.15	-0.0029	-0.000888697	-4.38455e-05	-0.000172551	-3.08053e-06
																			11.1533	-0.00288	-0.000887394	-4.44428e-05	-0.000171926	-1.77786e-05
																			11.1567	-0.00287	-0.000884317	-4.50513e-05	-0.000171194	-2.99788e-05
																			11.16	-0.00285	-0.000880048	-4.55253e-05	-0.000170391	-3.9894e-05
																			11.1633	-0.00283	-0.000874477	-4.57945e-05	-0.000169544	-4.78288e-05
																			11.1667	-0.00281	-0.000867763	-4.5832e-05	-0.000168605	-5.4139e-05
																			11.17	-0.00279	-0.000860948	-4.56678e-05	-0.00016751	-5.923e-05
																			11.1733	-0.00278	-0.000855128	-4.5389e-05	-0.000166289	-6.35075e-05
																			11.1767	-0.00276	-0.000851011	-4.51005e-05	-0.000165052	-6.72705e-05
																			11.18	-0.00274	-0.00084921	-4.48785e-05	-0.000163883	-7.0641e-05
																			11.1833	-0.00272	-0.000849989	-4.4733e-05	-0.000162782	-7.35945e-05
																			11.1867	-0.00269	-0.000852817	-4.4612e-05	-0.00016169	-7.6055e-05
																			11.19	-0.00267	-0.000856601	-4.4463e-05	-0.000160532	-7.79935e-05
																			11.1933	-0.00264	-0.00086048	-4.42833e-05	-0.000159248	-7.94825e-05
																			11.1967	-0.00262	-0.000864469	-4.41098e-05	-0.000157815	-8.0638e-05
																			11.2	-0.00258	-0.000869049	-4.39853e-05	-0.000156232	-8.1527e-05
																			11.2033	-0.00255	-0.000873775	-4.39328e-05	-0.000154506	-8.21725e-05
																			11.2067	-0.0025	-0.000876446	-4.3941e-05	-0.000152629	-8.26085e-05
																			11.21	-0.00245	-0.000874214	-4.39888e-05	-0.000150522	-8.2907e-05
																			11.2133	-0.00239	-0.000865928	-4.40828e-05	-0.000148041	-8.31655e-05
																			11.2167	-0.00233	-0.00085341	-4.42405e-05	-0.000145072	-8.34615e-05
																			11.22	-0.00226	-0.000840018	-4.44455e-05	-0.000141607	-8.38355e-05
																			11.2233	-0.00218	-0.000828242	-4.4657e-05	-0.000137723	-8.43315e-05
																			11.2267	-0.00211	-0.000819202	-4.48513e-05	-0.000133511	-8.4977e-05
																			11.23	-0.00202	-0.00081347	-4.50198e-05	-0.000129048	-8.5697e-05
																			11.2333	-0.00194	-0.000811178	-4.51305e-05	-0.000124394	-8.63225e-05
																			11.2367	-0.00185	-0.000811281	-4.51235e-05	-0.000119582	-8.67155e-05
																			11.24	-0.00176	-0.000811598	-4.49643e-05	-0.000114614	-8.6891e-05
																			11.2433	-0.00168	-0.000810346	-4.46895e-05	-0.000109486	-8.69905e-05
																			11.2467	-0.00159	-0.000807086	-4.43703e-05	-0.000104252	-8.71205e-05
																			11.25	-0.00151	-0.00080237	-4.40645e-05	-9.90335e-05	-8.72635e-05
																			11.2533	-0.00143	-0.000797685	-4.3833e-05	-9.39735e-05	-8.7336e-05
																			11.2567	-0.00137	-0.000794944	-4.37313e-05	-8.91815e-05	-8.72185e-05
																			11.26	-0.0013	-0.000794901	-4.37728e-05	-8.4718e-05	-8.6761e-05
																			11.2633	-0.00125	-0.000796475	-4.393e-05	-8.06265e-05	-8.5906e-05
																			11.2667	-0.0012	-0.000797732	-4.4163e-05	-7.6974e-05	-8.47815e-05
																			11.27	-0.00116	-0.00079737	-4.44305e-05	-7.38135e-05	-8.3576e-05
																			11.2733	-0.00113	-0.000795449	-4.46778e-05	-7.11215e-05	-8.2363e-05
																			11.2767	-0.00109	-0.00079295	-4.4848e-05	-6.8787e-05	-8.11195e-05
																			11.28	-0.00106	-0.000790951	-4.4942e-05	-6.6658e-05	-7.9874e-05
																			11.2833	-0.00102	-0.000790471	-4.50225e-05	-6.461e-05	-7.87505e-05
																			11.2867	-0.000991581	-0.000792385	-4.51415e-05	-6.2583e-05	-7.78815e-05
																			11.29	-0.000964155	-0.000796888	-4.53135e-05	-6.05605e-05	-7.73365e-05
																			11.2933	-0.000941592	-0.000803431	-4.55435e-05	-5.8588e-05	-7.7106e-05
																			11.2967	-0.000924142	-0.000811083	-4.58155e-05	-5.6808e-05	-7.7128e-05
																			11.3	-0.000911181	-0.00081863	-4.60535e-05	-5.5393e-05	-7.7324e-05
																			11.3033	-0.000901462	-0.000824791	-4.61593e-05	-5.44245e-05	-7.76295e-05
																			11.3067	-0.000893574	-0.000828477	-4.61e-05	-5.38255e-05	-7.80035e-05
																			11.31	-0.000886425	-0.000829095	-4.5925e-05	-5.3405e-05	-7.8414e-05
																			11.3133	-0.000879358	-0.000826949	-4.57118e-05	-5.29825e-05	-7.8821e-05
																			11.3167	-0.000871994	-0.000823259	-4.55245e-05	-5.24805e-05	-7.9196e-05
																			11.32	-0.0008642	-0.000819613	-4.53925e-05	-5.1926e-05	-7.95705e-05
																			11.3233	-0.000856061	-0.000817353	-4.53038e-05	-5.141e-05	-8.0052e-05
																			11.3267	-0.00084769	-0.000817327	-4.52545e-05	-5.1004e-05	-8.07525e-05
																			11.33	-0.000839103	-0.000819901	-4.52815e-05	-5.0661e-05	-8.1677e-05
																			11.3333	-0.000830325	-0.000824865	-4.5402e-05	-5.0238e-05	-8.27125e-05
																			11.3367	-0.000821655	-0.000831423	-4.55735e-05	-4.96601e-05	-8.37425e-05
																			11.34	-0.000813793	-0.000838522	-4.57543e-05	-4.90249e-05	-8.47355e-05
																			11.3433	-0.000807463	-0.000845233	-4.59358e-05	-4.84674e-05	-8.56945e-05
																			11.3467	-0.000802741	-0.000850789	-4.60838e-05	-4.80232e-05	-8.6565e-05
																			11.35	-0.000798872	-0.000854351	-4.61393e-05	-4.76679e-05	-8.72695e-05
																			11.3533	-0.000794867	-0.000855241	-4.60948e-05	-4.73883e-05	-8.78275e-05
																			11.3567	-0.000790052	-0.000853239	-4.59945e-05	-4.7179e-05	-8.8353e-05
																			11.36	-0.0007841	-0.000848347	-4.58823e-05	-4.70077e-05	-8.892e-05
																			11.3633	-0.000777021	-0.00084092	-4.57958e-05	-4.67946e-05	-8.95135e-05
																			11.3667	-0.000769346	-0.000832021	-4.57578e-05	-4.64548e-05	-9.0069e-05
																			11.37	-0.00076218	-0.000823223	-4.57358e-05	-4.59837e-05	-9.04725e-05
																			11.3733	-0.00075687	-0.000816362	-4.56658e-05	-4.54688e-05	-9.0587e-05
																			11.3767	-0.000754377	-0.000813177	-4.5528e-05	-4.50003e-05	-9.0365e-05
																			11.38	-0.000754831	-0.000814342	-4.5389e-05	-4.46346e-05	-8.98735e-05
																			11.3833	-0.000757635	-0.000818889	-4.53495e-05	-4.44396e-05	-8.91965e-05
																			11.3867	-0.00076198	-0.000824975	-4.54363e-05	-4.44812e-05	-8.841e-05
																			11.39	-0.00076725	-0.000830823	-4.55735e-05	-4.47463e-05	-8.76205e-05
																			11.3933	-0.000773105	-0.000834941	-4.56715e-05	-4.51223e-05	-8.69475e-05
																			11.3967	-0.000779333	-0.000836396	-4.57005e-05	-4.54729e-05	-8.649e-05
																			11.4	-0.000785628	-0.000835341	-4.56818e-05	-4.57399e-05	-8.6314e-05
																			11.4033	-0.000791484	-0.000832802	-4.5664e-05	-4.59714e-05	-8.64105e-05
																			11.4067	-0.000796173	-0.000829686	-4.57103e-05	-4.62599e-05	-8.66865e-05
																			11.41	-0.000798722	-0.000826154	-4.5857e-05	-4.6652e-05	-8.7003e-05
																			11.4133	-0.000798062	-0.000821743	-4.60753e-05	-4.70783e-05	-8.71995e-05
																			11.4167	-0.000793464	-0.000815805	-4.6295e-05	-4.73626e-05	-8.7155e-05
																			11.42	-0.000785028	-0.00080822	-4.64583e-05	-4.7346e-05	-8.6863e-05
																			11.4233	-0.000773932	-0.000800083	-4.65278e-05	-4.70108e-05	-8.643e-05
																			11.4267	-0.000762186	-0.000793331	-4.6469e-05	-4.64468e-05	-8.602e-05
																			11.43	-0.000751905	-0.000789453	-4.6264e-05	-4.5747e-05	-8.57825e-05
																			11.4333	-0.000744581	-0.000788609	-4.59183e-05	-4.49991e-05	-8.58115e-05
																			11.4367	-0.000740809	-0.000789592	-4.54338e-05	-4.43173e-05	-8.61365e-05
																			11.44	-0.00074034	-0.000790792	-4.48175e-05	-4.38215e-05	-8.67095e-05
																			11.4433	-0.000742157	-0.000791395	-4.41223e-05	-4.35918e-05	-8.74315e-05
																			11.4467	-0.000744525	-0.000791311	-4.34305e-05	-4.36257e-05	-8.8188e-05
																			11.45	-0.000745128	-0.000790521	-4.28233e-05	-4.38223e-05	-8.88495e-05
																			11.4533	-0.000741467	-0.000789162	-4.23648e-05	-4.4027e-05	-8.9344e-05
																			11.4567	-0.000731504	-0.000788052	-4.2062e-05	-4.40939e-05	-8.9753e-05
																			11.46	-0.000714333	-0.000788674	-4.18608e-05	-4.39161e-05	-9.02445e-05
																			11.4633	-0.000690661	-0.000792082	-4.16918e-05	-4.34115e-05	-9.0914e-05
																			11.4667	-0.000662903	-0.00079754	-4.14805e-05	-4.24908e-05	-9.1721e-05
																			11.47	-0.000634653	-0.000802681	-4.11625e-05	-4.10991e-05	-9.2501e-05
																			11.4733	-0.000609705	-0.000805656	-4.07325e-05	-3.93187e-05	-9.30505e-05
																			11.4767	-0.000591048	-0.000806599	-4.02588e-05	-3.73959e-05	-9.32515e-05
																			11.48	-0.000580004	-0.000806654	-3.98295e-05	-3.56705e-05	-9.311e-05
																			11.4833	-0.000575746	-0.000806806	-3.94885e-05	-3.44625e-05	-9.27175e-05
																			11.4867	-0.000575631	-0.000807596	-3.9213e-05	-3.39199e-05	-9.2229e-05
																			11.49	-0.000576261	-0.000808728	-3.89648e-05	-3.3919e-05	-9.1788e-05
																			11.4933	-0.000574708	-0.000809255	-3.87473e-05	-3.41577e-05	-9.146e-05
																			11.4967	-0.000569314	-0.000808664	-3.85755e-05	-3.43343e-05	-9.1285e-05
																			11.5	-0.000559823	-0.000807152	-3.84298e-05	-3.42389e-05	-9.13205e-05
																			11.5033	-0.000546944	-0.00080512	-3.82738e-05	-3.37925e-05	-9.15535e-05
																			11.5067	-0.000531743	-0.000803124	-3.80803e-05	-3.30653e-05	-9.1825e-05
																			11.51	-0.000515211	-0.000801567	-3.78163e-05	-3.22115e-05	-9.1936e-05
																			11.5133	-0.000497955	-0.000799676	-3.74345e-05	-3.13393e-05	-9.18365e-05
																			11.5167	-0.000480082	-0.000795537	-3.69188e-05	-3.04408e-05	-9.16585e-05
																			11.52	-0.000461418	-0.000787709	-3.63245e-05	-2.94616e-05	-9.1596e-05
																			11.5233	-0.00044196	-0.000776704	-3.57503e-05	-2.83919e-05	-9.1778e-05
																			11.5267	-0.000422111	-0.000764592	-3.52838e-05	-2.72654e-05	-9.22045e-05
																			11.53	-0.000402529	-0.000753275	-3.497e-05	-2.61182e-05	-9.275e-05
																			11.5333	-0.00038385	-0.000743465	-3.48098e-05	-2.49633e-05	-9.32635e-05
																			11.5367	-0.000366535	-0.000734627	-3.48075e-05	-2.38001e-05	-9.36695e-05
																			11.54	-0.000350722	-0.000725452	-3.49923e-05	-2.26525e-05	-9.39755e-05
																			11.5433	-0.000336071	-0.000715126	-3.5376e-05	-2.1576e-05	-9.42105e-05
																			11.5467	-0.000321727	-0.000703847	-3.5917e-05	-2.06177e-05	-9.4389e-05
																			11.55	-0.000306573	-0.000691527	-3.6559e-05	-1.97805e-05	-9.45235e-05
																			11.5533	-0.000289764	-0.000677034	-3.72993e-05	-1.90141e-05	-9.4647e-05
																			11.5567	-0.000271172	-0.000659269	-3.81783e-05	-1.82245e-05	-9.4817e-05
																			11.56	-0.000251424	-0.000638309	-3.91868e-05	-1.73025e-05	-9.5076e-05
																			11.5633	-0.000231535	-0.000615438	-4.02153e-05	-1.61759e-05	-9.5389e-05
																			11.5667	-0.000212385	-0.000592531	-4.11265e-05	-1.48743e-05	-9.56505e-05
																			11.57	-0.000194317	-0.00057117	-4.1873e-05	-1.35392e-05	-9.57745e-05
																			11.5733	-0.000177019	-0.000551603	-4.2509e-05	-1.2337e-05	-9.57425e-05
																			11.5767	-0.00015966	-0.00053243	-4.31048e-05	-1.13402e-05	-9.5559e-05
																			11.58	-0.00014132	-0.000511576	-4.36845e-05	-1.04799e-05	-9.5228e-05
																			11.5833	-0.000121611	-0.000487563	-4.42428e-05	-9.5999e-06	-9.47595e-05
																			11.5867	-0.000101144	-0.000459961	-4.47775e-05	-8.56255e-06	-9.41865e-05
																			11.59	-8.13947e-05	-0.000429029	-4.5305e-05	-7.3381e-06	-9.35695e-05
																			11.5933	-6.40127e-05	-0.000395232	-4.58555e-05	-6.01415e-06	-9.29765e-05
																			11.5967	-5.02834e-05	-0.000359239	-4.6457e-05	-4.7385e-06	-9.24515e-05
																			11.6	-4.12421e-05	-0.000322015	-4.7092e-05	-3.66241e-06	-9.2011e-05
																			11.6033	-3.81176e-05	-0.000284426	-4.76628e-05	-2.90373e-06	-9.169e-05
																			11.6067	-4.25642e-05	-0.000246606	-4.8036e-05	-2.51046e-06	-9.15665e-05
																			11.61	-5.6566e-05	-0.000207601	-4.81648e-05	-2.44555e-06	-9.1667e-05
																			11.6133	-8.22233e-05	-0.000165724	-4.81475e-05	-2.67309e-06	-9.19005e-05
																			11.6167	-0.000121645	-0.000119353	-4.814e-05	-3.31614e-06	-9.21415e-05
																			11.62	-0.000176824	-6.72838e-05	-4.82095e-05	-4.66228e-06	-9.2346e-05
																			11.6233	-0.000249182	-8.96486e-06	-4.82943e-05	-6.9653e-06	-9.25675e-05
																			11.6267	-0.000338914	5.48368e-05	-4.8293e-05	-1.03076e-05	-9.2839e-05
																			11.63	-0.000444749	0.000122236	-4.81615e-05	-1.4644e-05	-9.3092e-05
																			11.6333	-0.000564305	0.000192072	-4.79208e-05	-1.99107e-05	-9.32555e-05
																			11.6367	-0.000694569	0.000265499	-4.76155e-05	-2.60858e-05	-9.3365e-05
																			11.64	-0.000832076	0.000346003	-4.72998e-05	-3.31395e-05	-9.3496e-05
																			11.6433	-0.000972907	0.000438477	-4.70465e-05	-4.09321e-05	-9.368e-05
																			11.6467	-0.00111	0.000547809	-4.69395e-05	-4.91862e-05	-9.3913e-05
																			11.65	-0.00125	0.000677831	-4.70158e-05	-5.75685e-05	-9.4202e-05
																			11.6533	-0.00137	0.000831226	-4.7215e-05	-6.5803e-05	-9.45515e-05
																			11.6567	-0.00148	0.00101	-4.7419e-05	-7.36955e-05	-9.4905e-05
																			11.66	-0.00158	0.00121	-4.75238e-05	-8.1069e-05	-9.51605e-05
																			11.6633	-0.00165	0.00145	-4.7463e-05	-8.77085e-05	-9.52495e-05
																			11.6667	-0.00171	0.00171	-4.7228e-05	-9.337e-05	-9.51675e-05
																			11.67	-0.00175	0.00199	-4.68985e-05	-9.7869e-05	-9.4946e-05
																			11.6733	-0.00178	0.00229	-4.66005e-05	-0.000101195	-9.4631e-05
																			11.6767	-0.00179	0.00259	-4.64015e-05	-0.000103496	-9.42885e-05
																			11.68	-0.00179	0.0029	-4.6256e-05	-0.000104936	-9.4053e-05
																			11.6833	-0.00177	0.00318	-4.60663e-05	-0.000105591	-9.4108e-05
																			11.6867	-0.00175	0.00345	-4.57978e-05	-0.000105483	-9.45305e-05
																			11.69	-0.00172	0.00368	-4.55365e-05	-0.000104673	-9.51755e-05
																			11.6933	-0.00167	0.00388	-4.54375e-05	-0.000103282	-9.57865e-05
																			11.6967	-0.00162	0.00405	-4.5612e-05	-0.000101401	-9.62305e-05
																			11.7	-0.00156	0.00417	-4.6052e-05	-9.9003e-05	-9.6539e-05
																			11.7033	-0.00149	0.00427	-4.6643e-05	-9.5984e-05	-9.6735e-05
																			11.7067	-0.0014	0.00433	-4.7218e-05	-9.22775e-05	-9.67275e-05
																			11.71	-0.00131	0.00436	-4.7624e-05	-8.791e-05	-9.6435e-05
																			11.7133	-0.00122	0.00437	-4.7786e-05	-8.29795e-05	-9.5922e-05
																			11.7167	-0.00112	0.00435	-4.7736e-05	-7.7615e-05	-9.535e-05
																			11.72	-0.00102	0.00432	-4.75803e-05	-7.19505e-05	-9.48485e-05
																			11.7233	-0.000916071	0.00428	-4.7432e-05	-6.6098e-05	-9.44655e-05
																			11.7267	-0.00081611	0.00424	-4.73593e-05	-6.01245e-05	-9.41735e-05
																			11.73	-0.000718197	0.00419	-4.73633e-05	-5.40785e-05	-9.38995e-05
																			11.7333	-0.00062188	0.00414	-4.74123e-05	-4.80473e-05	-9.36125e-05
																			11.7367	-0.000525414	0.0041	-4.74953e-05	-4.21567e-05	-9.3362e-05
																			11.74	-0.000425714	0.00407	-4.76203e-05	-3.648e-05	-9.32095e-05
																			11.7433	-0.000318852	0.00405	-4.77665e-05	-3.09124e-05	-9.31685e-05
																			11.7467	-0.000200989	0.00404	-4.78833e-05	-2.51946e-05	-9.32305e-05
																			11.75	-6.93971e-05	0.00404	-4.79223e-05	-1.90528e-05	-9.33875e-05
																			11.7533	7.66359e-05	0.00404	-4.78488e-05	-1.22357e-05	-9.363e-05
																			11.7567	0.000235322	0.00405	-4.76335e-05	-4.52868e-06	-9.3957e-05
																			11.76	0.00040234	0.00406	-4.7272e-05	4.12509e-06	-9.43685e-05
																			11.7633	0.000571093	0.00407	-4.68293e-05	1.3568e-05	-9.4824e-05
																			11.7667	0.000733383	0.00406	-4.64333e-05	2.35115e-05	-9.5224e-05
																			11.77	0.000880378	0.00403	-4.6173e-05	3.35897e-05	-9.5461e-05
																			11.7733	0.001	0.00398	-4.6026e-05	4.33264e-05	-9.54915e-05
																			11.7767	0.00109	0.0039	-4.5923e-05	5.215e-05	-9.5353e-05
																			11.78	0.00114	0.0038	-4.58185e-05	5.94915e-05	-9.51505e-05
																			11.7833	0.00115	0.00367	-4.567e-05	6.48655e-05	-9.5022e-05
																			11.7867	0.0011	0.0035	-4.54263e-05	6.7885e-05	-9.5056e-05
																			11.79	0.00101	0.00332	-4.5061e-05	6.82315e-05	-9.5248e-05
																			11.7933	0.000857334	0.00311	-4.46063e-05	6.564e-05	-9.55375e-05
																			11.7967	0.00065835	0.00289	-4.41598e-05	5.99455e-05	-9.58605e-05
																			11.8	0.000415285	0.00267	-4.38465e-05	5.1133e-05	-9.61705e-05
																			11.8033	0.000136657	0.00244	-4.37428e-05	3.93588e-05	-9.6456e-05
																			11.8067	-0.000166516	0.00223	-4.38313e-05	2.49471e-05	-9.67095e-05
																			11.81	-0.000481668	0.00202	-4.40478e-05	8.37e-06	-9.6885e-05
																			11.8133	-0.000796101	0.00183	-4.43518e-05	-9.7568e-06	-9.6905e-05
																			11.8167	-0.0011	0.00164	-4.47238e-05	-2.86674e-05	-9.6719e-05
																			11.82	-0.00138	0.00146	-4.51338e-05	-4.75183e-05	-9.63395e-05
																			11.8233	-0.00164	0.00128	-4.55468e-05	-6.5556e-05	-9.58385e-05
																			11.8267	-0.00187	0.00109	-4.5945e-05	-8.2226e-05	-9.53285e-05
																			11.83	-0.00207	0.000916211	-4.63063e-05	-9.72255e-05	-9.4922e-05
																			11.8333	-0.00225	0.000742976	-4.65755e-05	-0.000110553	-9.4697e-05
																			11.8367	-0.00241	0.000575941	-4.67098e-05	-0.000122404	-9.4691e-05
																			11.84	-0.00254	0.000417247	-4.6728e-05	-0.000132942	-9.4889e-05
																			11.8433	-0.00266	0.000269507	-4.66743e-05	-0.00014221	-9.5193e-05
																			11.8467	-0.00276	0.000134538	-4.65778e-05	-0.000150244	-9.54645e-05
																			11.85	-0.00285	1.27665e-05	-4.64505e-05	-0.000157166	-9.5608e-05
																			11.8533	-0.00292	-9.67422e-05	-4.62795e-05	-0.000163129	-9.5606e-05
																			11.8567	-0.00298	-0.000196139	-4.6017e-05	-0.00016824	-9.5507e-05
																			11.86	-0.00303	-0.0002877	-4.56048e-05	-0.000172546	-9.5429e-05
																			11.8633	-0.00306	-0.000372153	-4.50205e-05	-0.000176063	-9.55055e-05
																			11.8667	-0.00309	-0.000448329	-4.42945e-05	-0.000178819	-9.57585e-05
																			11.87	-0.00311	-0.000514361	-4.3464e-05	-0.000180898	-9.60695e-05
																			11.8733	-0.00312	-0.000569051	-4.25135e-05	-0.000182455	-9.63095e-05
																			11.8767	-0.00313	-0.000612316	-4.13965e-05	-0.000183644	-9.6438e-05
																			11.88	-0.00314	-0.000644693	-4.01195e-05	-0.000184527	-9.64475e-05
																			11.8833	-0.00314	-0.00066689	-3.87695e-05	-0.000185098	-9.62825e-05
																			11.8867	-0.00314	-0.000680127	-3.74505e-05	-0.000185394	-9.58845e-05
																			11.89	-0.00314	-0.000686405	-3.62155e-05	-0.000185506	-9.52825e-05
																			11.8933	-0.00314	-0.000687883	-3.50693e-05	-0.000185503	-9.46125e-05
																			11.8967	-0.00314	-0.000686167	-3.40095e-05	-0.000185427	-9.40285e-05
																			11.9	-0.00314	-0.000682592	-3.3063e-05	-0.000185338	-9.35935e-05
																			11.9033	-0.00314	-0.000678974	-3.22893e-05	-0.000185329	-9.32895e-05
																			11.9067	-0.00315	-0.000677478	-3.17533e-05	-0.000185472	-9.3077e-05
																			11.91	-0.00315	-0.000679603	-3.15025e-05	-0.00018575	-9.292e-05
																			11.9133	-0.00316	-0.000685642	-3.15558e-05	-0.00018608	-9.2813e-05
																			11.9167	-0.00317	-0.000695085	-3.1888e-05	-0.000186404	-9.27935e-05
																			11.92	-0.00317	-0.000707025	-3.2423e-05	-0.000186724	-9.2895e-05
																			11.9233	-0.00318	-0.00072026	-3.30423e-05	-0.000187052	-9.3112e-05
																			11.9267	-0.00318	-0.000733405	-3.36263e-05	-0.000187387	-9.34165e-05
																			11.93	-0.00318	-0.000744821	-3.41113e-05	-0.000187697	-9.37955e-05
																			11.9333	-0.00318	-0.000752944	-3.4505e-05	-0.000187918	-9.42795e-05
																			11.9367	-0.00317	-0.000757286	-3.48463e-05	-0.000187981	-9.4943e-05
																			11.94	-0.00316	-0.000758889	-3.5155e-05	-0.00018783	-9.58285e-05
																			11.9433	-0.00315	-0.000759923	-3.54125e-05	-0.000187446	-9.6846e-05
																			11.9467	-0.00314	-0.000762701	-3.5554e-05	-0.000186863	-9.77735e-05
																			11.95	-0.00313	-0.00076813	-3.54585e-05	-0.00018615	-9.8406e-05
																			11.9533	-0.00312	-0.000774918	-3.4976e-05	-0.000185373	-9.86925e-05
																			11.9567	-0.00312	-0.000780614	-3.40005e-05	-0.000184624	-9.8706e-05
																			11.96	-0.00312	-0.000783263	-3.25123e-05	-0.000184068	-9.8489e-05
																			11.9633	-0.00313	-0.000782386	-3.05373e-05	-0.000183904	-9.8009e-05
																			11.9667	-0.00314	-0.000779199	-2.8106e-05	-0.000184243	-9.72855e-05
																			11.97	-0.00315	-0.000775806	-2.52708e-05	-0.000184982	-9.6483e-05
																			11.9733	-0.00316	-0.00077352	-2.21108e-05	-0.000185827	-9.583e-05
																			11.9767	-0.00317	-0.00077188	-1.87244e-05	-0.000186484	-9.5507e-05
																			11.98	-0.00318	-0.000769483	-1.5252e-05	-0.000186876	-9.56045e-05
																			11.9833	-0.00319	-0.000765684	-1.1876e-05	-0.000187173	-9.61025e-05
																			11.9867	-0.0032	-0.000761225	-8.77375e-06	-0.000187579	-9.6859e-05
																			11.99	-0.00321	-0.000757479	-6.0736e-06	-0.000188163	-9.76545e-05
																			11.9933	-0.00321	-0.000755705	-3.85943e-06	-0.000188869	-9.82765e-05
																			11.9967	-0.00322	-0.00075681	-2.21872e-06	-0.00018956	-9.85705e-05
																			12	-0.00322	-0.000760925	-1.27739e-06	-0.000190061	-9.8469e-05
																			12.0033	-0.00322	-0.000766829	-1.14281e-06	-0.000190274	-9.8009e-05
																			12.0067	-0.00322	-0.000772221	-1.81645e-06	-0.000190247	-9.736e-05
																			12.01	-0.00322	-0.000775055	-3.19378e-06	-0.000190136	-9.6774e-05
																			12.0133	-0.00323	-0.000774798	-5.12285e-06	-0.000190111	-9.642e-05
																			12.0167	-0.00323	-0.000772409	-7.45005e-06	-0.000190272	-9.6286e-05
																			12.02	-0.00324	-0.000769506	-1.00397e-05	-0.000190607	-9.62965e-05
																			12.0233	-0.00324	-0.000767814	-1.27762e-05	-0.000191	-9.64425e-05
																			12.0267	-0.00325	-0.000768439	-1.55553e-05	-0.000191329	-9.6719e-05
																			12.03	-0.00325	-0.000771198	-1.82716e-05	-0.000191569	-9.7053e-05
																			12.0333	-0.00326	-0.000775021	-2.08433e-05	-0.000191803	-9.7349e-05
																			12.0367	-0.00326	-0.000778863	-2.32627e-05	-0.000192115	-9.7526e-05
																			12.04	-0.00327	-0.00078229	-2.55878e-05	-0.000192495	-9.75235e-05
																			12.0433	-0.00327	-0.000785452	-2.78658e-05	-0.000192845	-9.73135e-05
																			12.0467	-0.00326	-0.000788285	-3.00963e-05	-0.000193068	-9.6909e-05
																			12.05	-0.00326	-0.000790184	-3.22635e-05	-0.000193114	-9.63765e-05
																			12.0533	-0.00325	-0.000791051	-3.43458e-05	-0.000192985	-9.584e-05
																			12.0567	-0.00325	-0.000791903	-3.62928e-05	-0.000192709	-9.54365e-05
																			12.06	-0.00324	-0.000793721	-3.80433e-05	-0.000192315	-9.5241e-05
																			12.0633	-0.00324	-0.000796441	-3.95625e-05	-0.000191852	-9.52205e-05
																			12.0667	-0.00323	-0.000799759	-4.085e-05	-0.000191422	-9.5254e-05
																			12.07	-0.00323	-0.000804251	-4.19278e-05	-0.000191145	-9.5228e-05
																			12.0733	-0.00324	-0.000810913	-4.28198e-05	-0.000191076	-9.5142e-05
																			12.0767	-0.00324	-0.000819663	-4.35218e-05	-0.00019117	-9.51245e-05
																			12.08	-0.00325	-0.000828811	-4.3992e-05	-0.000191338	-9.53545e-05
																			12.0833	-0.00325	-0.000836175	-4.4166e-05	-0.000191528	-9.59385e-05
																			12.0867	-0.00326	-0.000840596	-4.39948e-05	-0.000191746	-9.682e-05
																			12.09	-0.00326	-0.000842326	-4.34865e-05	-0.000192019	-9.7781e-05
																			12.0933	-0.00327	-0.000842248	-4.2716e-05	-0.000192367	-9.8536e-05
																			12.0967	-0.00327	-0.000841241	-4.17785e-05	-0.000192764	-9.88905e-05
																			12.1	-0.00327	-0.000840048	-4.07135e-05	-0.000193125	-9.8848e-05
																			12.1033	-0.00327	-0.000839142	-3.94835e-05	-0.000193362	-9.8544e-05
																			12.1067	-0.00327	-0.000838417	-3.80188e-05	-0.000193446	-9.811e-05
																			12.11	-0.00327	-0.000836825	-3.62685e-05	-0.00019341	-9.76595e-05
																			12.1133	-0.00326	-0.000832826	-3.42415e-05	-0.000193298	-9.73455e-05
																			12.1167	-0.00325	-0.000825572	-3.20383e-05	-0.000193101	-9.72865e-05
																			12.12	-0.00325	-0.000815345	-2.9847e-05	-0.000192773	-9.7465e-05
																			12.1233	-0.00325	-0.000803438	-2.78713e-05	-0.000192323	-9.77575e-05
																			12.1267	-0.00325	-0.000792116	-2.62058e-05	-0.000191904	-9.80075e-05
																			12.13	-0.00326	-0.000784219	-2.47971e-05	-0.00019174	-9.8045e-05
																			12.1333	-0.00327	-0.000781951	-2.35597e-05	-0.00019196	-9.7716e-05
																			12.1367	-0.00328	-0.000785459	-2.25017e-05	-0.000192538	-9.69975e-05
																			12.14	-0.00329	-0.000792744	-2.17221e-05	-0.000193319	-9.60775e-05
																			12.1433	-0.00329	-0.000800875	-2.13183e-05	-0.000194083	-9.52575e-05
																			12.1467	-0.00329	-0.000807158	-2.13233e-05	-0.000194618	-9.4739e-05
																			12.15	-0.00329	-0.000810045	-2.17306e-05	-0.000194801	-9.4493e-05
																			12.1533	-0.00328	-0.000809472	-2.25399e-05	-0.000194642	-9.43705e-05
																			12.1567	-0.00328	-0.0008064	-2.37518e-05	-0.000194258	-9.43135e-05
																			12.16	-0.00328	-0.000802088	-2.53255e-05	-0.000193841	-9.43585e-05
																			12.1633	-0.00329	-0.000797404	-2.7162e-05	-0.000193603	-9.449e-05
																			12.1667	-0.00329	-0.000792405	-2.9148e-05	-0.000193685	-9.46145e-05
																			12.17	-0.0033	-0.000786136	-3.121e-05	-0.000194065	-9.46535e-05
																			12.1733	-0.0033	-0.00077656	-3.33065e-05	-0.000194583	-9.4575e-05
																			12.1767	-0.0033	-0.000761171	-3.5389e-05	-0.000195033	-9.4388e-05
																			12.18	-0.0033	-0.000737643	-3.7399e-05	-0.000195274	-9.4131e-05
																			12.1833	-0.0033	-0.000703948	-3.9281e-05	-0.00019531	-9.3798e-05
																			12.1867	-0.0033	-0.000658961	-4.09768e-05	-0.00019525	-9.33095e-05
																			12.19	-0.0033	-0.000603645	-4.24415e-05	-0.000195184	-9.2627e-05
																			12.1933	-0.0033	-0.000540754	-4.3676e-05	-0.000195132	-9.1866e-05
																			12.1967	-0.0033	-0.000473067	-4.47163e-05	-0.000195106	-9.12805e-05
																			12.2	-0.0033	-0.000402812	-4.5591e-05	-0.000195128	-9.1145e-05
																			12.2033	-0.0033	-0.000332575	-4.63085e-05	-0.000195191	-9.15775e-05
																			12.2067	-0.0033	-0.000265754	-4.68788e-05	-0.000195236	-9.2452e-05
																			12.21	-0.0033	-0.000206025	-4.7334e-05	-0.000195198	-9.34825e-05
																			12.2133	-0.0033	-0.000156567	-4.77348e-05	-0.00019508	-9.43605e-05
																			12.2167	-0.0033	-0.000119676	-4.81528e-05	-0.000194961	-9.48835e-05
																			12.22	-0.0033	-9.67076e-05	-4.86328e-05	-0.00019493	-9.50285e-05
																			12.2233	-0.00331	-8.78119e-05	-4.9166e-05	-0.000195021	-9.49e-05
																			12.2267	-0.0033	-9.13876e-05	-4.96925e-05	-0.000195209	-9.4607e-05
																			12.23	-0.0033	-0.000103662	-5.01335e-05	-0.000195415	-9.4213e-05
																			12.2333	-0.00329	-0.000119019	-5.04515e-05	-0.000195462	-9.3745e-05
																			12.2367	-0.00328	-0.000132041	-5.0672e-05	-0.000195155	-9.32315e-05
																			12.24	-0.00327	-0.000140295	-5.08355e-05	-0.00019449	-9.27645e-05
																			12.2433	-0.00326	-0.000144475	-5.0969e-05	-0.000193697	-9.24815e-05
																			12.2467	-0.00326	-0.000145384	-5.1107e-05	-0.000193051	-9.24365e-05
																			12.25	-0.00326	-0.000141779	-5.12915e-05	-0.000192699	-9.2544e-05
																			12.2533	-0.00327	-0.000131215	-5.1547e-05	-0.000192652	-9.2696e-05
																			12.2567	-0.00327	-0.00011195	-5.1878e-05	-0.000192851	-9.28575e-05
																			12.26	-0.00328	-8.40378e-05	-5.2274e-05	-0.000193192	-9.3009e-05
																			12.2633	-0.00328	-4.92681e-05	-5.27e-05	-0.000193551	-9.3107e-05
																			12.2667	-0.00328	-1.06686e-05	-5.30935e-05	-0.000193824	-9.3143e-05
																			12.27	-0.00328	2.75503e-05	-5.3391e-05	-0.000193959	-9.318e-05
																			12.2733	-0.00328	6.03541e-05	-5.35525e-05	-0.00019397	-9.3269e-05
																			12.2767	-0.00328	8.31351e-05	-5.3565e-05	-0.000193918	-9.33455e-05
																			12.28	-0.00328	9.25681e-05	-5.3458e-05	-0.000193868	-9.3244e-05
																			12.2833	-0.00328	8.65422e-05	-5.33055e-05	-0.000193832	-9.2845e-05
																			12.2867	-0.00328	6.42324e-05	-5.31975e-05	-0.000193786	-9.2192e-05
																			12.29	-0.00329	2.63524e-05	-5.3182e-05	-0.000193776	-9.1494e-05
																			12.2933	-0.0033	-2.50757e-05	-5.3247e-05	-0.000193941	-9.1027e-05
																			12.2967	-0.00332	-8.68973e-05	-5.335e-05	-0.00019438	-9.09735e-05
																			12.3	-0.00333	-0.000154835	-5.3455e-05	-0.000195059	-9.13305e-05
																			12.3033	-0.00335	-0.000224637	-5.3555e-05	-0.000195881	-9.19635e-05
																			12.3067	-0.00336	-0.000293831	-5.3668e-05	-0.000196783	-9.2702e-05
																			12.31	-0.00337	-0.000361784	-5.3797e-05	-0.000197733	-9.3379e-05
																			12.3133	-0.00338	-0.000427926	-5.39025e-05	-0.000198662	-9.38605e-05
																			12.3167	-0.00339	-0.000490312	-5.3927e-05	-0.000199446	-9.4088e-05
																			12.32	-0.00339	-0.000546069	-5.38275e-05	-0.000199979	-9.40925e-05
																			12.3233	-0.00339	-0.000593212	-5.3579e-05	-0.00020026	-9.3974e-05
																			12.3267	-0.00339	-0.000631957	-5.31925e-05	-0.000200383	-9.38615e-05
																			12.33	-0.00339	-0.000664402	-5.27395e-05	-0.000200444	-9.38435e-05
																			12.3333	-0.00338	-0.00069296	-5.23255e-05	-0.000200447	-9.39265e-05
																			12.3367	-0.00337	-0.000718671	-5.2031e-05	-0.000200305	-9.4045e-05
																			12.34	-0.00336	-0.000740538	-5.18855e-05	-0.000199913	-9.41325e-05
																			12.3433	-0.00334	-0.000756596	-5.1871e-05	-0.000199243	-9.41675e-05
																			12.3467	-0.00333	-0.000765982	-5.19445e-05	-0.000198376	-9.4162e-05
																			12.35	-0.00332	-0.000769772	-5.2052e-05	-0.000197474	-9.413e-05
																			12.3533	-0.00332	-0.000769889	-5.215e-05	-0.000196692	-9.4061e-05
																			12.3567	-0.00331	-0.000767775	-5.22355e-05	-0.000196128	-9.3886e-05
																			12.36	-0.00332	-0.000764137	-5.23515e-05	-0.000195826	-9.3495e-05
																			12.3633	-0.00332	-0.000759637	-5.2531e-05	-0.00019578	-9.2824e-05
																			12.3667	-0.00333	-0.000755565	-5.27585e-05	-0.000195936	-9.19335e-05
																			12.37	-0.00333	-0.000753585	-5.29755e-05	-0.000196209	-9.09795e-05
																			12.3733	-0.00334	-0.000754758	-5.3091e-05	-0.000196537	-9.0073e-05
																			12.3767	-0.00335	-0.000758938	-5.3029e-05	-0.000196923	-8.922e-05
																			12.38	-0.00336	-0.000765254	-5.2792e-05	-0.00019743	-8.8392e-05
																			12.3833	-0.00337	-0.000772929	-5.2473e-05	-0.000198073	-8.75965e-05
																			12.3867	-0.00337	-0.000781649	-5.2185e-05	-0.000198747	-8.68475e-05
																			12.39	-0.00337	-0.000791463	-5.19705e-05	-0.000199279	-8.6102e-05
																			12.3933	-0.00337	-0.000802251	-5.1798e-05	-0.00019953	-8.52675e-05
																			12.3967	-0.00336	-0.000813375	-5.1637e-05	-0.000199424	-8.43005e-05
																			12.4	-0.00336	-0.000823998	-5.1511e-05	-0.000199013	-8.32765e-05
																			12.4033	-0.00336	-0.000833308	-5.14625e-05	-0.000198531	-8.23355e-05
																			12.4067	-0.00336	-0.000840311	-5.15085e-05	-0.000198243	-8.15885e-05
																			12.41	-0.00336	-0.000844176	-5.1646e-05	-0.000198245	-8.10695e-05
																			12.4133	-0.00336	-0.000845332	-5.18565e-05	-0.000198456	-8.07395e-05
																			12.4167	-0.00336	-0.000845683	-5.20775e-05	-0.000198716	-8.0562e-05
																			12.42	-0.00336	-0.000847313	-5.2195e-05	-0.000198849	-8.0593e-05
																			12.4233	-0.00336	-0.000851238	-5.20985e-05	-0.000198773	-8.09225e-05
																			12.4267	-0.00336	-0.000856831	-5.1752e-05	-0.000198556	-8.15015e-05
																			12.43	-0.00336	-0.000862118	-5.12135e-05	-0.000198337	-8.2155e-05
																			12.4333	-0.00336	-0.000865402	-5.05985e-05	-0.000198221	-8.2766e-05
																			12.4367	-0.00336	-0.000866664	-5.0031e-05	-0.000198251	-8.3355e-05
																			12.44	-0.00337	-0.000867006	-4.96048e-05	-0.000198431	-8.399e-05
																			12.4433	-0.00338	-0.000867387	-4.93428e-05	-0.000198745	-8.47345e-05
																			12.4467	-0.00338	-0.000868077	-4.9182e-05	-0.000199165	-8.5675e-05
																			12.45	-0.00339	-0.000868492	-4.9006e-05	-0.000199637	-8.6875e-05
																			12.4533	-0.00339	-0.000867633	-4.87113e-05	-0.000200054	-8.82565e-05
																			12.4567	-0.00339	-0.000865152	-4.82633e-05	-0.000200278	-8.963e-05
																			12.46	-0.00339	-0.000861801	-4.771e-05	-0.000200261	-9.087e-05
																			12.4633	-0.00339	-0.000858995	-4.71585e-05	-0.000200129	-9.198e-05
																			12.4667	-0.0034	-0.00085801	-4.6729e-05	-0.000200093	-9.2986e-05
																			12.47	-0.0034	-0.000858877	-4.65068e-05	-0.00020028	-9.38715e-05
																			12.4733	-0.0034	-0.000860155	-4.65163e-05	-0.000200629	-9.4639e-05
																			12.4767	-0.00339	-0.000860385	-4.6735e-05	-0.000200928	-9.53345e-05
																			12.48	-0.00338	-0.000859345	-4.71193e-05	-0.000200961	-9.60055e-05
																			12.4833	-0.00337	-0.000857785	-4.76115e-05	-0.000200624	-9.6676e-05
																			12.4867	-0.00336	-0.000857007	-4.81433e-05	-0.000199943	-9.7326e-05
																			12.49	-0.00335	-0.000858441	-4.86523e-05	-0.000199074	-9.79105e-05
																			12.4933	-0.00335	-0.000862397	-4.90973e-05	-0.000198287	-9.8401e-05
																			12.4967	-0.00335	-0.000867401	-4.9443e-05	-0.000197824	-9.8774e-05
																			12.5	-0.00336	-0.000871302	-4.96413e-05	-0.000197757	-9.90095e-05
																			12.5033	-0.00337	-0.000872736	-4.96775e-05	-0.000198028	-9.9125e-05
																			12.5067	-0.00337	-0.000871504	-4.96225e-05	-0.000198534	-9.9161e-05
																			12.51	-0.00337	-0.000868194	-4.958e-05	-0.000199116	-9.91315e-05
																			12.5133	-0.00337	-0.000863704	-4.95975e-05	-0.000199562	-9.90215e-05
																			12.5167	-0.00337	-0.000858996	-4.9669e-05	-0.000199702	-9.882e-05
																			12.52	-0.00336	-0.000855301	-4.97705e-05	-0.000199491	-9.85315e-05
																			12.5233	-0.00336	-0.000854212	-4.98558e-05	-0.000199026	-9.8138e-05
																			12.5267	-0.00336	-0.000856986	-4.9842e-05	-0.000198527	-9.76095e-05
																			12.53	-0.00336	-0.000863698	-4.96223e-05	-0.000198204	-9.69985e-05
																			12.5333	-0.00336	-0.000872813	-4.91108e-05	-0.000198125	-9.64425e-05
																			12.5367	-0.00336	-0.000881655	-4.8291e-05	-0.000198223	-9.60495e-05
																			12.54	-0.00336	-0.000887847	-4.7244e-05	-0.000198389	-9.583e-05
																			12.5433	-0.00335	-0.000890306	-4.6137e-05	-0.000198522	-9.57535e-05
																			12.5467	-0.00335	-0.000889091	-4.5173e-05	-0.000198526	-9.5829e-05
																			12.55	-0.00335	-0.000885189	-4.44998e-05	-0.00019834	-9.61065e-05
																			12.5533	-0.00334	-0.000880391	-4.4123e-05	-0.000197995	-9.66155e-05
																			12.5567	-0.00334	-0.000876357	-4.3943e-05	-0.000197609	-9.73145e-05
																			12.56	-0.00334	-0.000873679	-4.38708e-05	-0.000197313	-9.8073e-05
																			12.5633	-0.00334	-0.000872323	-4.38868e-05	-0.000197204	-9.869e-05
																			12.5667	-0.00334	-0.000872259	-4.4012e-05	-0.000197285	-9.90075e-05
																			12.57	-0.00334	-0.00087277	-4.4244e-05	-0.000197449	-9.90025e-05
																			12.5733	-0.00333	-0.000871995	-4.45438e-05	-0.000197533	-9.87665e-05
																			12.5767	-0.00332	-0.000868039	-4.48858e-05	-0.000197385	-9.84365e-05
																			12.58	-0.00331	-0.000860494	-4.5275e-05	-0.000196939	-9.81225e-05
																			12.5833	-0.0033	-0.000851526	-4.57103e-05	-0.000196281	-9.78885e-05
																			12.5867	-0.0033	-0.000845414	-4.61685e-05	-0.000195594	-9.779e-05
																			12.59	-0.0033	-0.000845807	-4.66145e-05	-0.000195065	-9.78465e-05
																			12.5933	-0.0033	-0.000853209	-4.7015e-05	-0.000194802	-9.79785e-05
																			12.5967	-0.00331	-0.000864831	-4.7368e-05	-0.000194842	-9.80605e-05
																			12.6	-0.00331	-0.000876674	-4.7706e-05	-0.000195137	-9.80555e-05
																			12.6033	-0.00332	-0.000885898	-4.80598e-05	-0.000195546	-9.804e-05
																			12.6067	-0.00332	-0.000891136	-4.84285e-05	-0.000195895	-9.80935e-05
																			12.61	-0.00332	-0.000891866	-4.87828e-05	-0.000196077	-9.82005e-05
																			12.6133	-0.00332	-0.000888668	-4.90738e-05	-0.000196109	-9.82805e-05
																			12.6167	-0.00333	-0.000883246	-4.9258e-05	-0.000196096	-9.83015e-05
																			12.62	-0.00333	-0.000877631	-4.93195e-05	-0.000196152	-9.83165e-05
																			12.6233	-0.00334	-0.000873309	-4.926e-05	-0.000196355	-9.84065e-05
																			12.6267	-0.00334	-0.000870481	-4.90658e-05	-0.000196715	-9.86255e-05
																			12.63	-0.00334	-0.000868126	-4.87203e-05	-0.000197154	-9.8982e-05
																			12.6333	-0.00335	-0.000865226	-4.82263e-05	-0.000197542	-9.9401e-05
																			12.6367	-0.00335	-0.000861729	-4.75633e-05	-0.000197757	-9.9723e-05
																			12.64	-0.00334	-0.00085835	-4.66583e-05	-0.000197771	-9.98335e-05
																			12.6433	-0.00334	-0.000855928	-4.54223e-05	-0.000197673	-9.9781e-05
																			12.6467	-0.00334	-0.000854908	-4.3802e-05	-0.000197553	-9.9695e-05
																			12.65	-0.00334	-0.000855069	-4.1813e-05	-0.000197432	-9.96245e-05
																			12.6533	-0.00334	-0.000855998	-3.95403e-05	-0.000197304	-9.953e-05
																			12.6567	-0.00333	-0.000857828	-3.7111e-05	-0.000197173	-9.93805e-05
																			12.66	-0.00334	-0.000860896	-3.4679e-05	-0.000197055	-9.91755e-05
																			12.6633	-0.00334	-0.000864886	-3.2379e-05	-0.000196994	-9.8928e-05
																			12.6667	-0.00334	-0.000869001	-3.02368e-05	-0.000197037	-9.86935e-05
																			12.67	-0.00334	-0.000872779	-2.81685e-05	-0.000197172	-9.85625e-05
																			12.6733	-0.00334	-0.000876061	-2.6081e-05	-0.000197326	-9.86055e-05
																			12.6767	-0.00335	-0.000878217	-2.39221e-05	-0.000197448	-9.88415e-05
																			12.68	-0.00335	-0.000878077	-2.16541e-05	-0.000197557	-9.9246e-05
																			12.6833	-0.00334	-0.00087498	-1.92485e-05	-0.000197677	-9.97525e-05
																			12.6867	-0.00334	-0.000869634	-1.6737e-05	-0.000197769	-0.000100244
																			12.69	-0.00333	-0.000863419	-1.423e-05	-0.000197745	-0.000100594
																			12.6933	-0.00333	-0.000857471	-1.18557e-05	-0.000197526	-0.000100736
																			12.6967	-0.00333	-0.000852965	-9.6952e-06	-0.000197103	-0.0001007
																			12.7	-0.00332	-0.000850985	-7.7843e-06	-0.000196593	-0.00010064
																			12.7033	-0.00333	-0.000851792	-6.14675e-06	-0.000196212	-0.000100758
																			12.7067	-0.00333	-0.000854856	-4.79945e-06	-0.000196151	-0.000101151
																			12.71	-0.00333	-0.000859389	-3.7244e-06	-0.000196424	-0.00010177
																			12.7133	-0.00333	-0.000864594	-2.85703e-06	-0.000196854	-0.000102476
																			12.7167	-0.00333	-0.000869406	-2.13283e-06	-0.000197179	-0.000103082
																			12.72	-0.00332	-0.000872719	-1.54564e-06	-0.000197215	-0.000103439
																			12.7233	-0.00332	-0.000874546	-1.13408e-06	-0.000196945	-0.000103524
																			12.7267	-0.00331	-0.000876111	-9.0992e-07	-0.000196458	-0.00010345
																			12.73	-0.0033	-0.00087843	-8.22555e-07	-0.00019586	-0.000103358
																			12.7333	-0.0033	-0.000881777	-7.90585e-07	-0.00019528	-0.000103336
																			12.7367	-0.00329	-0.000886254	-7.47695e-07	-0.000194857	-0.00010339
																			12.74	-0.00329	-0.000891546	-6.5342e-07	-0.000194676	-0.000103457
																			12.7433	-0.00329	-0.000896175	-4.755e-07	-0.000194691	-0.000103439
																			12.7467	-0.00329	-0.000898232	-1.88306e-07	-0.000194741	-0.000103247
																			12.75	-0.00329	-0.000897079	2.035e-07	-0.000194678	-0.000102861
																			12.7533	-0.00329	-0.000893674	6.64225e-07	-0.000194492	-0.000102365
																			12.7567	-0.00329	-0.000889525	1.1782e-06	-0.000194279	-0.000101917
																			12.76	-0.00329	-0.000885884	1.78811e-06	-0.000194146	-0.000101647
																			12.7633	-0.0033	-0.000883312	2.57353e-06	-0.00019418	-0.000101602
																			12.7667	-0.00331	-0.000881585	3.6098e-06	-0.00019444	-0.000101704
																			12.77	-0.00332	-0.000880629	4.92995e-06	-0.000194922	-0.000101765
																			12.7733	-0.00332	-0.000881153	6.4971e-06	-0.000195527	-0.000101612
																			12.7767	-0.00333	-0.000883496	8.2273e-06	-0.000196099	-0.000101228
																			12.78	-0.00333	-0.000886834	1.00637e-05	-0.000196516	-0.000100747
																			12.7833	-0.00334	-0.000890355	1.20192e-05	-0.000196775	-0.000100347
																			12.7867	-0.00335	-0.000893885	1.41382e-05	-0.000196991	-0.00010016
																			12.79	-0.00336	-0.000896763	1.64374e-05	-0.00019729	-0.000100177
																			12.7933	-0.00337	-0.000897846	1.88918e-05	-0.000197735	-0.000100236
																			12.7967	-0.00338	-0.000896978	2.1438e-05	-0.000198321	-0.000100165
																			12.8	-0.00339	-0.000895028	2.39693e-05	-0.000199006	-9.99615e-05
																			12.8033	-0.00339	-0.000892844	2.63485e-05	-0.000199708	-9.9807e-05
																			12.8067	-0.0034	-0.000891161	2.8422e-05	-0.000200296	-9.9894e-05
																			12.81	-0.0034	-0.00089042	3.00288e-05	-0.000200665	-0.000100278
																			12.8133	-0.0034	-0.000889995	3.10228e-05	-0.000200813	-0.000100887
																			12.8167	-0.00339	-0.00088863	3.1304e-05	-0.000200797	-0.000101563
																			12.82	-0.00339	-0.00088595	3.084e-05	-0.000200656	-0.000102108
																			12.8233	-0.00338	-0.000883244	2.96608e-05	-0.000200402	-0.000102411
																			12.8267	-0.00337	-0.000882475	2.78138e-05	-0.000200061	-0.000102541
																			12.83	-0.00337	-0.000884166	2.53065e-05	-0.000199687	-0.000102638
																			12.8333	-0.00336	-0.000886837	2.21176e-05	-0.000199329	-0.000102771
																			12.8367	-0.00335	-0.000888743	1.8284e-05	-0.000198972	-0.000102921
																			12.84	-0.00335	-0.000889307	1.39336e-05	-0.000198582	-0.000103023
																			12.8433	-0.00334	-0.000888943	9.21605e-06	-0.000198171	-0.000102976
																			12.8467	-0.00335	-0.000888598	4.22823e-06	-0.000197785	-0.000102694
																			12.85	-0.00335	-0.000889496	-9.76555e-07	-0.000197531	-0.000102161
																			12.8533	-0.00336	-0.000892351	-6.3071e-06	-0.00019754	-0.000101425
																			12.8567	-0.00337	-0.000896601	-1.15858e-05	-0.000197834	-0.000100551
																			12.86	-0.00338	-0.000900877	-1.66128e-05	-0.000198341	-9.9633e-05
																			12.8633	-0.00339	-0.000904054	-2.12533e-05	-0.000199015	-9.88435e-05
																			12.8667	-0.0034	-0.000905403	-2.54455e-05	-0.000199806	-9.8394e-05
																			12.87	-0.00341	-0.000904263	-2.91765e-05	-0.000200572	-9.83985e-05
																			12.8733	-0.00341	-0.000900274	-3.24773e-05	-0.000201136	-9.8807e-05
																			12.8767	-0.0034	-0.000893544	-3.54195e-05	-0.000201398	-9.9477e-05
																			12.88	-0.0034	-0.000884116	-3.80953e-05	-0.000201368	-0.000100231
																			12.8833	-0.00339	-0.000872124	-4.05768e-05	-0.00020112	-0.000100843
																			12.8867	-0.00339	-0.000858596	-4.28785e-05	-0.000200747	-0.000101127
																			12.89	-0.00338	-0.000845136	-4.49575e-05	-0.000200354	-0.000101114
																			12.8933	-0.00338	-0.000833318	-4.67678e-05	-0.000200043	-0.000101044
																			12.8967	-0.00338	-0.000824397	-4.8321e-05	-0.000199872	-0.000101144
																			12.9	-0.00338	-0.000818505	-4.96695e-05	-0.000199826	-0.000101413
																			12.9033	-0.00337	-0.000814589	-5.0834e-05	-0.000199818	-0.000101636
																			12.9067	-0.00337	-0.000811297	-5.18e-05	-0.000199738	-0.000101569
																			12.91	-0.00337	-0.000807189	-5.257e-05	-0.000199525	-0.000101081
																			12.9133	-0.00337	-0.000800999	-5.3144e-05	-0.000199222	-0.000100187
																			12.9167	-0.00337	-0.000792634	-5.34985e-05	-0.000198961	-9.90265e-05
																			12.92	-0.00338	-0.000783416	-5.3655e-05	-0.000198902	-9.78075e-05
																			12.9233	-0.00338	-0.000775059	-5.3715e-05	-0.000199122	-9.6748e-05
																			12.9267	-0.00337	-0.000768424	-5.37995e-05	-0.0001995	-9.59965e-05
																			12.93	-0.00336	-0.000763064	-5.39775e-05	-0.000199758	-9.5524e-05
																			12.9333	-0.00335	-0.000758233	-5.42425e-05	-0.000199619	-9.5135e-05
																			12.9367	-0.00334	-0.000754002	-5.45485e-05	-0.000198976	-9.46545e-05
																			12.94	-0.00333	-0.000750659	-5.4847e-05	-0.000197976	-9.40795e-05
																			12.9433	-0.00332	-0.000747823	-5.5092e-05	-0.000196949	-9.35655e-05
																			12.9467	-0.00332	-0.000744788	-5.5254e-05	-0.000196212	-9.332e-05
																			12.95	-0.00332	-0.000741022	-5.5343e-05	-0.000195916	-9.34575e-05
																			12.9533	-0.00332	-0.000735885	-5.53905e-05	-0.000196007	-9.39065e-05
																			12.9567	-0.00332	-0.000728457	-5.5414e-05	-0.000196271	-9.4513e-05
																			12.96	-0.00331	-0.000718421	-5.54285e-05	-0.00019643	-9.51815e-05
																			12.9633	-0.0033	-0.000706857	-5.5481e-05	-0.000196277	-9.58635e-05
																			12.9667	-0.00328	-0.000695679	-5.5606e-05	-0.000195748	-9.6508e-05
																			12.97	-0.00326	-0.000686603	-5.57585e-05	-0.000194916	-9.7109e-05
																			12.9733	-0.00324	-0.000680496	-5.58455e-05	-0.000193904	-9.7723e-05
																			12.9767	-0.00323	-0.000677381	-5.5812e-05	-0.000192788	-9.8393e-05
																			12.98	-0.00322	-0.000677333	-5.5669e-05	-0.000191629	-9.9101e-05
																			12.9833	-0.00321	-0.000680929	-5.54655e-05	-0.000190582	-9.97795e-05
																			12.9867	-0.00321	-0.000688399	-5.5248e-05	-0.000189874	-0.000100348
																			12.99	-0.00322	-0.000698926	-5.50425e-05	-0.000189654	-0.00010078
																			12.9933	-0.00323	-0.000711419	-5.48885e-05	-0.000189897	-0.000101146
																			12.9967	-0.00325	-0.000725823	-5.4834e-05	-0.000190445	-0.00010155
																			13	-0.00326	-0.000742926	-5.48825e-05	-0.000191129	-0.000102059
																			13.0033	-0.00328	-0.000762552	-5.4972e-05	-0.00019188	-0.000102662
																			13.0067	-0.00329	-0.000782566	-5.502e-05	-0.000192721	-0.000103267
																			13.01	-0.0033	-0.0008003	-5.4983e-05	-0.00019366	-0.00010376
																			13.0133	-0.00332	-0.000814826	-5.4875e-05	-0.000194596	-0.000104107
																			13.0167	-0.00332	-0.000827204	-5.47375e-05	-0.000195383	-0.000104356
																			13.02	-0.00333	-0.000838795	-5.45975e-05	-0.000195967	-0.000104523
																			13.0233	-0.00334	-0.000850079	-5.44435e-05	-0.000196426	-0.000104533
																			13.0267	-0.00335	-0.000860939	-5.4244e-05	-0.000196859	-0.000104291
																			13.03	-0.00335	-0.000871346	-5.3987e-05	-0.000197294	-0.000103753
																			13.0333	-0.00336	-0.00088161	-5.36865e-05	-0.000197693	-0.000102994
																			13.0367	-0.00337	-0.000892325	-5.336e-05	-0.000198046	-0.000102237
																			13.04	-0.00337	-0.000904028	-5.3032e-05	-0.000198417	-0.000101695
																			13.0433	-0.00338	-0.000916385	-5.27475e-05	-0.000198868	-0.000101404
																			13.0467	-0.00339	-0.000927491	-5.2567e-05	-0.000199387	-0.000101275
																			13.05	-0.0034	-0.000934752	-5.25295e-05	-0.000199915	-0.000101239
																			13.0533	-0.0034	-0.000937258	-5.2615e-05	-0.000200404	-0.000101272
																			13.0567	-0.00341	-0.000936926	-5.2749e-05	-0.00020082	-0.00010135
																			13.06	-0.00341	-0.000936778	-5.28545e-05	-0.000201137	-0.000101453
																			13.0633	-0.0034	-0.00093813	-5.28995e-05	-0.000201327	-0.000101569
																			13.0667	-0.0034	-0.00093978	-5.28795e-05	-0.00020135	-0.000101697
																			13.07	-0.00339	-0.000939754	-5.2779e-05	-0.000201178	-0.000101876
																			13.0733	-0.00338	-0.000937197	-5.25815e-05	-0.000200844	-0.000102173
																			13.0767	-0.00337	-0.00093251	-5.23085e-05	-0.000200399	-0.000102621
																			13.08	-0.00337	-0.000926571	-5.20165e-05	-0.000199875	-0.000103164
																			13.0833	-0.00337	-0.00092043	-5.1743e-05	-0.000199335	-0.000103667
																			13.0867	-0.00337	-0.000915502	-5.1485e-05	-0.000198911	-0.000104001
																			13.09	-0.00337	-0.000913418	-5.12365e-05	-0.000198737	-0.000104142
																			13.0933	-0.00338	-0.000914899	-5.1032e-05	-0.000198882	-0.000104165
																			13.0967	-0.00339	-0.000918777	-5.0927e-05	-0.000199314	-0.000104154
																			13.1	-0.0034	-0.000922747	-5.09395e-05	-0.000199898	-0.000104144
																			13.1033	-0.00341	-0.000924785	-5.10435e-05	-0.00020048	-0.00010411
																			13.1067	-0.00341	-0.000923604	-5.1226e-05	-0.000200975	-0.000104006
																			13.11	-0.00342	-0.000919032	-5.1476e-05	-0.000201368	-0.000103842
																			13.1133	-0.00342	-0.000912619	-5.17155e-05	-0.000201655	-0.000103703
																			13.1167	-0.00342	-0.000906821	-5.1825e-05	-0.000201844	-0.000103683
																			13.12	-0.00343	-0.000902947	-5.177e-05	-0.000202007	-0.000103831
																			13.1233	-0.00344	-0.000900116	-5.1642e-05	-0.00020224	-0.000104138
																			13.1267	-0.00344	-0.000896425	-5.15655e-05	-0.000202585	-0.000104542
																			13.13	-0.00344	-0.000891199	-5.1599e-05	-0.000203011	-0.000104944
																			13.1333	-0.00344	-0.000886115	-5.1711e-05	-0.000203418	-0.000105211
																			13.1367	-0.00344	-0.000884191	-5.18205e-05	-0.000203652	-0.000105204
																			13.14	-0.00345	-0.000887584	-5.1866e-05	-0.000203639	-0.000104851
																			13.1433	-0.00345	-0.000896148	-5.18525e-05	-0.000203504	-0.00010415
																			13.1467	-0.00346	-0.000907646	-5.1866e-05	-0.000203494	-0.000103152
																			13.15	-0.00347	-0.000918838	-5.20235e-05	-0.000203789	-0.000102048
																			13.1533	-0.00349	-0.000926739	-5.2389e-05	-0.000204405	-0.000101176
																			13.1567	-0.0035	-0.00092989	-5.2924e-05	-0.00020523	-0.000100776
																			13.16	-0.00351	-0.000928918	-5.3521e-05	-0.000206114	-0.000100781
																			13.1633	-0.00352	-0.000925888	-5.40735e-05	-0.000206937	-0.000100918
																			13.1667	-0.00353	-0.000923003	-5.45055e-05	-0.000207625	-0.000100979
																			13.17	-0.00353	-0.000921583	-5.4755e-05	-0.000208136	-0.000100942
																			13.1733	-0.00353	-0.000921665	-5.4793e-05	-0.000208459	-0.000100896
																			13.1767	-0.00353	-0.000922615	-5.46675e-05	-0.00020864	-0.000100955
																			13.18	-0.00353	-0.000924233	-5.44975e-05	-0.000208734	-0.000101198
																			13.1833	-0.00352	-0.000926662	-5.4389e-05	-0.000208737	-0.000101588
																			13.1867	-0.00352	-0.000929508	-5.43855e-05	-0.000208602	-0.00010195
																			13.19	-0.00351	-0.000931783	-5.4484e-05	-0.000208305	-0.000102097
																			13.1933	-0.0035	-0.000932543	-5.4637e-05	-0.000207853	-0.00010193
																			13.1967	-0.0035	-0.000931109	-5.4765e-05	-0.000207306	-0.000101473
																			13.2	-0.0035	-0.000926922	-5.48215e-05	-0.000206797	-0.000100853
																			13.2033	-0.0035	-0.000919889	-5.48225e-05	-0.000206486	-0.000100239
																			13.2067	-0.00351	-0.000911272	-5.4794e-05	-0.000206487	-9.97515e-05
																			13.21	-0.00352	-0.000903568	-5.472e-05	-0.000206822	-9.9427e-05
																			13.2133	-0.00353	-0.000898503	-5.4557e-05	-0.000207385	-9.9247e-05
																			13.2167	-0.00354	-0.000895641	-5.43055e-05	-0.000208011	-9.9183e-05
																			13.22	-0.00355	-0.000893638	-5.4039e-05	-0.000208598	-9.91975e-05
																			13.2233	-0.00355	-0.000891603	-5.3876e-05	-0.000209129	-9.92565e-05
																			13.2267	-0.00354	-0.000888716	-5.3914e-05	-0.000209572	-9.93355e-05
																			13.23	-0.00354	-0.000883972	-5.4158e-05	-0.000209813	-9.9376e-05
																			13.2333	-0.00353	-0.000876863	-5.45e-05	-0.000209716	-9.928e-05
																			13.2367	-0.00352	-0.000868015	-5.4801e-05	-0.000209254	-9.8997e-05
																			13.24	-0.00351	-0.000859324	-5.4993e-05	-0.000208569	-9.8612e-05
																			13.2433	-0.00351	-0.00085323	-5.509e-05	-0.000207891	-9.83015e-05
																			13.2467	-0.00351	-0.000851212	-5.5137e-05	-0.000207414	-9.82e-05
																			13.25	-0.00351	-0.000852931	-5.5163e-05	-0.000207205	-9.8334e-05
																			13.2533	-0.00352	-0.000857145	-5.51815e-05	-0.000207244	-9.8636e-05
																			13.2567	-0.00353	-0.000863061	-5.52115e-05	-0.000207519	-9.89625e-05
																			13.26	-0.00353	-0.000870302	-5.52755e-05	-0.000208006	-9.9195e-05
																			13.2633	-0.00354	-0.000878279	-5.5385e-05	-0.00020858	-9.93525e-05
																			13.2667	-0.00354	-0.000886317	-5.5532e-05	-0.000209045	-9.9553e-05
																			13.27	-0.00354	-0.000894066	-5.56735e-05	-0.000209286	-9.98725e-05
																			13.2733	-0.00354	-0.000901094	-5.57385e-05	-0.000209311	-0.000100274
																			13.2767	-0.00354	-0.000906332	-5.5671e-05	-0.000209189	-0.000100613
																			13.28	-0.00354	-0.000908949	-5.5473e-05	-0.000209017	-0.000100737
																			13.2833	-0.00354	-0.000909301	-5.52115e-05	-0.000208906	-0.000100601
																			13.2867	-0.00354	-0.000908256	-5.49885e-05	-0.000208917	-0.000100284
																			13.29	-0.00354	-0.000906376	-5.4878e-05	-0.000209011	-9.98855e-05
																			13.2933	-0.00355	-0.000903902	-5.4884e-05	-0.000209122	-9.94755e-05
																			13.2967	-0.00356	-0.000900576	-5.4943e-05	-0.000209287	-9.9116e-05
																			13.3	-0.00357	-0.000895464	-5.4982e-05	-0.000209622	-9.88795e-05
																			13.3033	-0.00358	-0.000887445	-5.4985e-05	-0.000210166	-9.8842e-05
																			13.3067	-0.00359	-0.000876076	-5.49795e-05	-0.000210858	-9.9056e-05
																			13.31	-0.0036	-0.000861945	-5.49565e-05	-0.000211621	-9.95255e-05
																			13.3133	-0.00361	-0.000845785	-5.48445e-05	-0.00021235	-0.000100183
																			13.3167	-0.00361	-0.000827289	-5.45775e-05	-0.000212909	-0.000100878
																			13.32	-0.00362	-0.000805553	-5.41615e-05	-0.000213258	-0.000101455
																			13.3233	-0.00362	-0.000780704	-5.36945e-05	-0.000213504	-0.000101813
																			13.3267	-0.00362	-0.000754436	-5.33225e-05	-0.000213743	-0.000101895
																			13.33	-0.00362	-0.000728764	-5.31645e-05	-0.000213958	-0.000101665
																			13.3333	-0.00362	-0.000704734	-5.3249e-05	-0.000214086	-0.000101164
																			13.3367	-0.00362	-0.00068243	-5.35155e-05	-0.000214103	-0.000100544
																			13.34	-0.00362	-0.000661808	-5.3871e-05	-0.000214032	-9.99975e-05
																			13.3433	-0.00362	-0.000643388	-5.4217e-05	-0.000213904	-9.96685e-05
																			13.3467	-0.00362	-0.00062833	-5.4466e-05	-0.000213748	-9.9594e-05
																			13.35	-0.00361	-0.000617902	-5.4579e-05	-0.000213626	-9.9673e-05
																			13.3533	-0.00361	-0.000613024	-5.45755e-05	-0.000213579	-9.973e-05
																			13.3567	-0.0036	-0.000614058	-5.44925e-05	-0.000213509	-9.9649e-05
																			13.36	-0.00358	-0.000620525	-5.4351e-05	-0.000213239	-9.9448e-05
																			13.3633	-0.00357	-0.000630936	-5.4174e-05	-0.000212697	-9.92195e-05
																			13.3667	-0.00356	-0.000642986	-5.40195e-05	-0.000211942	-9.9052e-05
																			13.37	-0.00355	-0.000654349	-5.3963e-05	-0.000211057	-9.901e-05
																			13.3733	-0.00354	-0.000663785	-5.407e-05	-0.000210139	-9.90935e-05
																			13.3767	-0.00354	-0.00067145	-5.43485e-05	-0.000209356	-9.9221e-05
																			13.38	-0.00354	-0.000678091	-5.4722e-05	-0.000208903	-9.9303e-05
																			13.3833	-0.00354	-0.000684097	-5.5073e-05	-0.000208845	-9.92915e-05
																			13.3867	-0.00354	-0.000689106	-5.5312e-05	-0.000209081	-9.90985e-05
																			13.39	-0.00355	-0.000691859	-5.5394e-05	-0.000209413	-9.853e-05
																			13.3933	-0.00354	-0.000690005	-5.53435e-05	-0.000209645	-9.73815e-05
																			13.3967	-0.00354	-0.000680614	-5.52635e-05	-0.000209644	-9.55735e-05
																			13.4	-0.00354	-0.00066163	-5.5276e-05	-0.000209435	-9.31975e-05
																			13.4033	-0.00353	-0.000632671	-5.5425e-05	-0.00020917	-9.04875e-05
																			13.4067	-0.00353	-0.000594236	-5.56535e-05	-0.000208969	-8.7728e-05
																			13.41	-0.00352	-0.000546927	-5.58635e-05	-0.0002088	-8.50915e-05
																			13.4133	-0.00353	-0.000491756	-5.5997e-05	-0.000208567	-8.2551e-05
																			13.4167	-0.00353	-0.000430263	-5.60515e-05	-0.000208272	-8.0006e-05
																			13.42	-0.00354	-0.000364366	-5.60415e-05	-0.000208082	-7.7468e-05
																			13.4233	-0.00355	-0.000296794	-5.5975e-05	-0.000208232	-7.50735e-05
																			13.4267	-0.00356	-0.000231101	-5.58425e-05	-0.000208818	-7.3029e-05
																			13.43	-0.00357	-0.000170732	-5.5639e-05	-0.000209689	-7.16075e-05
																			13.4333	-0.00357	-0.000118189	-5.53935e-05	-0.000210546	-7.1046e-05
																			13.4367	-0.00357	-7.51022e-05	-5.51515e-05	-0.000211117	-7.13825e-05
																			13.44	-0.00357	-4.31751e-05	-5.49555e-05	-0.000211292	-7.2421e-05
																			13.4433	-0.00357	-2.48573e-05	-5.48565e-05	-0.000211168	-7.383e-05
																			13.4467	-0.00356	-2.22384e-05	-5.48985e-05	-0.000210937	-7.5298e-05
																			13.45	-0.00355	-3.5347e-05	-5.50765e-05	-0.000210692	-7.6668e-05
																			13.4533	-0.00355	-6.21492e-05	-5.5338e-05	-0.000210412	-7.79225e-05
																			13.4567	-0.00355	-9.96881e-05	-5.5601e-05	-0.000210065	-7.91015e-05
																			13.46	-0.00354	-0.000144974	-5.57615e-05	-0.00020969	-8.03135e-05
																			13.4633	-0.00354	-0.000195366	-5.57155e-05	-0.000209386	-8.1689e-05
																			13.4667	-0.00355	-0.000248617	-5.54335e-05	-0.000209253	-8.32265e-05
																			13.47	-0.00355	-0.000302696	-5.5013e-05	-0.000209316	-8.48125e-05
																			13.4733	-0.00355	-0.000355555	-5.46295e-05	-0.000209509	-8.6391e-05
																			13.4767	-0.00355	-0.000405598	-5.44285e-05	-0.000209728	-8.79975e-05
																			13.48	-0.00355	-0.00045268	-5.44465e-05	-0.000209908	-8.96785e-05
																			13.4833	-0.00355	-0.000497925	-5.46175e-05	-0.000210035	-9.14535e-05
																			13.4867	-0.00355	-0.000542252	-5.48585e-05	-0.000210084	-9.32875e-05
																			13.49	-0.00355	-0.000585658	-5.5151e-05	-0.000210022	-9.50265e-05
																			13.4933	-0.00355	-0.000627831	-5.55015e-05	-0.000209872	-9.64275e-05
																			13.4967	-0.00355	-0.00066835	-5.5863e-05	-0.0002097	-9.7344e-05
																			13.5	-0.00355	-0.000706238	-5.6154e-05	-0.000209549	-9.78655e-05
																			13.5033	-0.00355	-0.000740302	-5.63155e-05	-0.000209446	-9.827e-05
																			13.5067	-0.00355	-0.000769865	-5.63265e-05	-0.000209466	-9.88225e-05
																			13.51	-0.00356	-0.000794917	-5.6169e-05	-0.00020968	-9.9568e-05
																			13.5133	-0.00356	-0.000815894	-5.5815e-05	-0.00021003	-0.000100312
																			13.5167	-0.00357	-0.000833249	-5.5259e-05	-0.000210374	-0.000100805
																			13.52	-0.00358	-0.000846909	-5.4569e-05	-0.000210652	-0.000100956
																			13.5233	-0.00358	-0.000856061	-5.38645e-05	-0.000210917	-0.00010091
																			13.5267	-0.00359	-0.000859444	-5.32305e-05	-0.000211251	-0.000100927
																			13.53	-0.0036	-0.000856114	-5.2658e-05	-0.000211678	-0.000101158
																			13.5333	-0.0036	-0.000846224	-5.20455e-05	-0.000212145	-0.000101589
																			13.5367	-0.00361	-0.000831228	-5.1259e-05	-0.00021259	-0.000102147
																			13.54	-0.00361	-0.000812986	-5.0216e-05	-0.000212981	-0.000102731
																			13.5433	-0.00361	-0.000792265	-4.89055e-05	-0.000213293	-0.00010317
																			13.5467	-0.00361	-0.000768328	-4.73425e-05	-0.00021349	-0.000103297
																			13.55	-0.00361	-0.000739826	-4.55275e-05	-0.000213546	-0.000103075
																			13.5533	-0.0036	-0.000705765	-4.3453e-05	-0.000213444	-0.000102663
																			13.5567	-0.0036	-0.000666319	-4.11235e-05	-0.000213194	-0.000102297
																			13.56	-0.00361	-0.000623447	-3.85808e-05	-0.000212893	-0.000102126
																			13.5633	-0.00361	-0.000580809	-3.59233e-05	-0.000212709	-0.000102192
																			13.5667	-0.00362	-0.000542359	-3.32993e-05	-0.000212797	-0.000102476
																			13.57	-0.00362	-0.000509949	-3.08648e-05	-0.00021319	-0.000102894
																			13.5733	-0.00363	-0.000482537	-2.8742e-05	-0.00021376	-0.000103327
																			13.5767	-0.00363	-0.000458458	-2.70183e-05	-0.000214306	-0.0001037
																			13.58	-0.00362	-0.00043787	-2.57618e-05	-0.000214656	-0.000103991
																			13.5833	-0.00362	-0.0004227	-2.50183e-05	-0.000214691	-0.000104183
																			13.5867	-0.00361	-0.000414841	-2.4803e-05	-0.00021436	-0.000104273
																			13.59	-0.0036	-0.00041494	-2.50958e-05	-0.000213749	-0.000104299
																			13.5933	-0.00359	-0.000422865	-2.5845e-05	-0.000213063	-0.000104291
																			13.5967	-0.00359	-0.000438614	-2.69965e-05	-0.000212504	-0.000104266
																			13.6	-0.0036	-0.000462196	-2.8509e-05	-0.000212184	-0.000104243
																			13.6033	-0.0036	-0.000492818	-3.03288e-05	-0.000212144	-0.000104207
																			13.6067	-0.00361	-0.000528559	-3.23775e-05	-0.000212401	-0.000104105
																			13.61	-0.00362	-0.000567205	-3.45685e-05	-0.000212922	-0.000103933
																			13.6133	-0.00363	-0.000607328	-3.68208e-05	-0.000213568	-0.000103752
																			13.6167	-0.00363	-0.000648128	-3.90638e-05	-0.000214151	-0.000103621
																			13.62	-0.00363	-0.00068865	-4.12335e-05	-0.000214548	-0.000103584
																			13.6233	-0.00363	-0.000727763	-4.32683e-05	-0.000214721	-0.000103667
																			13.6267	-0.00363	-0.000764388	-4.51385e-05	-0.000214691	-0.000103826
																			13.63	-0.00363	-0.000797387	-4.68468e-05	-0.000214541	-0.000103932
																			13.6333	-0.00363	-0.000825891	-4.83753e-05	-0.000214392	-0.000103868
																			13.6367	-0.00363	-0.000849914	-4.96818e-05	-0.000214323	-0.000103657
																			13.64	-0.00362	-0.000870155	-5.07655e-05	-0.000214333	-0.000103457
																			13.6433	-0.00362	-0.000887177	-5.16845e-05	-0.000214358	-0.000103401
																			13.6467	-0.00362	-0.000901139	-5.249e-05	-0.000214306	-0.000103475
																			13.65	-0.00361	-0.000912236	-5.31705e-05	-0.000214104	-0.000103583
																			13.6533	-0.00362	-0.000921096	-5.36775e-05	-0.000213755	-0.000103672
																			13.6567	-0.00362	-0.000928895	-5.39845e-05	-0.00021341	-0.000103761
																			13.66	-0.00363	-0.000937026	-5.4113e-05	-0.000213323	-0.000103885
																			13.6633	-0.00364	-0.000946366	-5.4132e-05	-0.000213656	-0.000104029
																			13.6667	-0.00365	-0.000956745	-5.41425e-05	-0.000214355	-0.000104158
																			13.67	-0.00366	-0.000966989	-5.42335e-05	-0.000215187	-0.000104238
																			13.6733	-0.00367	-0.000975569	-5.44395e-05	-0.000215908	-0.000104181
																			13.6767	-0.00367	-0.000981757	-5.47315e-05	-0.000216411	-0.000103842
																			13.68	-0.00367	-0.000986043	-5.50475e-05	-0.00021671	-0.000103146
																			13.6833	-0.00366	-0.000989225	-5.5316e-05	-0.00021684	-0.000102213
																			13.6867	-0.00366	-0.000991823	-5.5481e-05	-0.000216804	-0.000101324
																			13.69	-0.00365	-0.000994509	-5.55445e-05	-0.000216599	-0.000100734
																			13.6933	-0.00365	-0.000998104	-5.55655e-05	-0.000216262	-0.000100494
																			13.6967	-0.00365	-0.001	-5.56015e-05	-0.000215883	-0.000100447
																			13.7	-0.00365	-0.00101	-5.56545e-05	-0.000215571	-0.00010039
																			13.7033	-0.00366	-0.00102	-5.56755e-05	-0.000215455	-0.000100212
																			13.7067	-0.00366	-0.00103	-5.561e-05	-0.000215631	-9.99225e-05
																			13.71	-0.00366	-0.00103	-5.5445e-05	-0.000216078	-9.96075e-05
																			13.7133	-0.00366	-0.00104	-5.52155e-05	-0.000216604	-9.93765e-05
																			13.7167	-0.00366	-0.00104	-5.4955e-05	-0.000216912	-9.9305e-05
																			13.72	-0.00365	-0.00104	-5.46645e-05	-0.000216802	-9.94315e-05
																			13.7233	-0.00364	-0.00104	-5.4361e-05	-0.000216327	-9.9779e-05
																			13.7267	-0.00364	-0.00104	-5.41135e-05	-0.000215715	-0.000100308
																			13.73	-0.00364	-0.00104	-5.3998e-05	-0.000215179	-0.000100882
																			13.7333	-0.00364	-0.00103	-5.4037e-05	-0.00021486	-0.000101378
																			13.7367	-0.00365	-0.00104	-5.4177e-05	-0.000214836	-0.000101775
																			13.74	-0.00365	-0.00104	-5.4318e-05	-0.000215076	-0.000102105
																			13.7433	-0.00366	-0.00104	-5.4374e-05	-0.000215461	-0.000102376
																			13.7467	-0.00366	-0.00104	-5.43305e-05	-0.000215892	-0.000102555
																			13.75	-0.00367	-0.00104	-5.42325e-05	-0.000216309	-0.000102607
																			13.7533	-0.00367	-0.00105	-5.41165e-05	-0.000216634	-0.000102528
																			13.7567	-0.00366	-0.00105	-5.398e-05	-0.000216787	-0.000102354
																			13.76	-0.00366	-0.00105	-5.38225e-05	-0.000216736	-0.000102162
																			13.7633	-0.00365	-0.00105	-5.3688e-05	-0.000216494	-0.000102034
																			13.7667	-0.00365	-0.00104	-5.3616e-05	-0.000216118	-0.000101984
																			13.77	-0.00365	-0.00104	-5.36015e-05	-0.000215714	-0.000101953
																			13.7733	-0.00365	-0.00103	-5.36345e-05	-0.000215398	-0.000101937
																			13.7767	-0.00365	-0.00102	-5.37235e-05	-0.00021526	-0.000102037
																			13.78	-0.00366	-0.00101	-5.3855e-05	-0.000215377	-0.000102356
																			13.7833	-0.00367	-0.00101	-5.39615e-05	-0.000215769	-0.000102881
																			13.7867	-0.00368	-0.00101	-5.39665e-05	-0.00021635	-0.000103476
																			13.79	-0.00369	-0.00101	-5.38695e-05	-0.00021698	-0.000103942
																			13.7933	-0.00369	-0.00101	-5.3772e-05	-0.000217545	-0.000104166
																			13.7967	-0.0037	-0.00101	-5.37855e-05	-0.000217982	-0.000104193
																			13.8	-0.00371	-0.00102	-5.3936e-05	-0.000218301	-0.000104129
																			13.8033	-0.00371	-0.00102	-5.41735e-05	-0.000218568	-0.000104028
																			13.8067	-0.00372	-0.00102	-5.4427e-05	-0.000218859	-0.000103898
																			13.81	-0.00372	-0.00103	-5.46255e-05	-0.000219245	-0.000103741
																			13.8133	-0.00373	-0.00103	-5.47205e-05	-0.000219737	-0.000103534
																			13.8167	-0.00372	-0.00103	-5.47105e-05	-0.00022022	-0.000103234
																			13.82	-0.00372	-0.00103	-5.4654e-05	-0.000220486	-0.000102872
																			13.8233	-0.00371	-0.00103	-5.46415e-05	-0.000220374	-0.000102555
																			13.8267	-0.00371	-0.00102	-5.47115e-05	-0.000219906	-0.00010233
																			13.83	-0.00371	-0.00102	-5.48e-05	-0.000219315	-0.000102141
																			13.8333	-0.0037	-0.00101	-5.4822e-05	-0.000218892	-0.000101931
																			13.8367	-0.0037	-0.00101	-5.477e-05	-0.000218758	-0.000101716
																			13.84	-0.0037	-0.001	-5.47e-05	-0.000218827	-0.000101545
																			13.8433	-0.0037	-0.001	-5.46585e-05	-0.000218918	-0.000101407
																			13.8467	-0.0037	-0.001	-5.4658e-05	-0.000218887	-0.000101258
																			13.85	-0.0037	-0.001	-5.47045e-05	-0.000218723	-0.000101138
																			13.8533	-0.00369	-0.00101	-5.4801e-05	-0.00021853	-0.000101187
																			13.8567	-0.00369	-0.00101	-5.4942e-05	-0.000218402	-0.00010152
																			13.86	-0.00368	-0.00101	-5.5131e-05	-0.000218307	-0.00010208
																			13.8633	-0.00367	-0.00102	-5.539e-05	-0.00021809	-0.000102648
																			13.8667	-0.00366	-0.00101	-5.5723e-05	-0.000217608	-0.000103002
																			13.87	-0.00365	-0.00101	-5.60815e-05	-0.00021688	-0.000103094
																			13.8733	-0.00364	-0.000996587	-5.6377e-05	-0.000216075	-0.000103038
																			13.8767	-0.00364	-0.000984615	-5.65305e-05	-0.00021538	-0.00010295
																			13.88	-0.00364	-0.000973574	-5.6512e-05	-0.000214918	-0.000102918
																			13.8833	-0.00364	-0.000965284	-5.6346e-05	-0.000214739	-0.000103042
																			13.8867	-0.00365	-0.000960185	-5.6101e-05	-0.000214838	-0.000103364
																			13.89	-0.00365	-0.000957057	-5.58735e-05	-0.000215152	-0.000103787
																			13.8933	-0.00366	-0.000953632	-5.5755e-05	-0.000215555	-0.000104173
																			13.8967	-0.00366	-0.000947895	-5.57725e-05	-0.00021591	-0.000104461
																			13.9	-0.00367	-0.000939176	-5.5872e-05	-0.000216162	-0.00010468
																			13.9033	-0.00367	-0.000928413	-5.5957e-05	-0.000216334	-0.000104881
																			13.9067	-0.00368	-0.000917678	-5.59535e-05	-0.000216498	-0.00010508
																			13.91	-0.00369	-0.00090932	-5.58395e-05	-0.00021676	-0.000105235
																			13.9133	-0.0037	-0.000904996	-5.56325e-05	-0.000217207	-0.00010528
																			13.9167	-0.0037	-0.000905182	-5.53865e-05	-0.000217818	-0.000105185
																			13.92	-0.00371	-0.00090944	-5.5192e-05	-0.00021844	-0.000104961
																			13.9233	-0.00371	-0.000916917	-5.51435e-05	-0.000218897	-0.000104646
																			13.9267	-0.0037	-0.000926492	-5.52945e-05	-0.000219093	-0.000104311
																			13.93	-0.00369	-0.000936841	-5.5626e-05	-0.000219018	-0.000104055
																			13.9333	-0.00368	-0.000946749	-5.60725e-05	-0.000218704	-0.00010393
																			13.9367	-0.00366	-0.000955408	-5.6575e-05	-0.000218172	-0.00010391
																			13.94	-0.00365	-0.000962134	-5.7084e-05	-0.000217413	-0.000103954
																			13.9433	-0.00364	-0.000965994	-5.75395e-05	-0.000216476	-0.000104063
																			13.9467	-0.00363	-0.000966695	-5.787e-05	-0.00021552	-0.000104304
																			13.95	-0.00363	-0.000965626	-5.8023e-05	-0.000214734	-0.00010477
																			13.9533	-0.00363	-0.000964799	-5.79975e-05	-0.000214265	-0.000105496
																			13.9567	-0.00363	-0.000965141	-5.7845e-05	-0.000214179	-0.000106368
																			13.96	-0.00364	-0.000966531	-5.764e-05	-0.00021441	-0.000107171
																			13.9633	-0.00366	-0.000968505	-5.74445e-05	-0.000214829	-0.000107755
																			13.9667	-0.00367	-0.000970168	-5.7297e-05	-0.000215363	-0.000108108
																			13.97	-0.00368	-0.000969897	-5.7228e-05	-0.000215999	-0.000108247
																			13.9733	-0.00369	-0.000965622	-5.7283e-05	-0.000216724	-0.000108137
																			13.9767	-0.00371	-0.000955668	-5.7509e-05	-0.000217508	-0.00010775
																			13.98	-0.00371	-0.000939716	-5.7909e-05	-0.000218311	-0.000107126
																			13.9833	-0.00372	-0.000919341	-5.84085e-05	-0.000219048	-0.00010636
																			13.9867	-0.00372	-0.000897799	-5.88875e-05	-0.000219625	-0.000105572
																			13.99	-0.00372	-0.000879044	-5.92435e-05	-0.000219994	-0.000104876
																			13.9933	-0.00372	-0.000865939	-5.9441e-05	-0.00022014	-0.000104321
																			13.9967	-0.00372	-0.000858611	-5.9485e-05	-0.000220084	-0.000103856
																			14	-0.00372	-0.000855108	-5.93885e-05	-0.000219916	-0.000103407
																			14.0033	-0.00372	-0.000853701	-5.91735e-05	-0.000219773	-0.000102989
																			14.0067	-0.00372	-0.000854013	-5.8876e-05	-0.000219732	-0.000102708
																			14.01	-0.00373	-0.000856448	-5.8522e-05	-0.000219764	-0.000102685
																			14.0133	-0.00373	-0.000860965	-5.8135e-05	-0.000219839	-0.000102964
																			14.0167	-0.00374	-0.000866798	-5.77495e-05	-0.000220008	-0.00010344
																			14.02	-0.00375	-0.000873454	-5.7391e-05	-0.000220343	-0.000103871
																			14.0233	-0.00375	-0.000881029	-5.7048e-05	-0.000220845	-0.000103992
																			14.0267	-0.00375	-0.000889495	-5.6697e-05	-0.000221405	-0.000103655
																			14.03	-0.00375	-0.000898414	-5.6331e-05	-0.000221836	-0.000102881
																			14.0333	-0.00374	-0.000907094	-5.5969e-05	-0.000221953	-0.000101765
																			14.0367	-0.00373	-0.000914888	-5.56335e-05	-0.000221697	-0.000100345
																			14.04	-0.00373	-0.000921758	-5.53235e-05	-0.000221175	-9.8566e-05
																			14.0433	-0.00372	-0.000928335	-5.5036e-05	-0.000220577	-9.6262e-05
																			14.0467	-0.00372	-0.000935215	-5.4792e-05	-0.000220064	-9.30995e-05
																			14.05	-0.00372	-0.000942394	-5.4624e-05	-0.000219724	-8.86275e-05
																			14.0533	-0.00372	-0.000949284	-5.4547e-05	-0.000219584	-8.2415e-05
																			14.0567	-0.00372	-0.000954951	-5.45465e-05	-0.000219625	-7.41575e-05
																			14.06	-0.00372	-0.000958536	-5.4582e-05	-0.000219774	-6.36705e-05
																			14.0633	-0.00372	-0.000959731	-5.46e-05	-0.000219904	-5.08425e-05
																			14.0667	-0.00371	-0.000958572	-5.45595e-05	-0.000219896	-3.56377e-05
																			14.07	-0.00371	-0.000954793	-5.4456e-05	-0.000219708	-1.81131e-05
																			14.0733	-0.00372	-0.000948072	-5.43355e-05	-0.000219424	1.56096e-06
																			14.0767	-0.00372	-0.000938456	-5.4268e-05	-0.000219236	2.30419e-05
																			14.08	-0.00373	-0.000925554	-5.42935e-05	-0.000219332	4.577e-05
																			14.0833	-0.00374	-0.000907943	-5.43995e-05	-0.000219759	6.89965e-05
																			14.0867	-0.00375	-0.000883895	-5.45625e-05	-0.000220401	9.18805e-05
																			14.09	-0.00376	-0.000852364	-5.47825e-05	-0.000221122	0.000113591
																			14.0933	-0.00377	-0.000813656	-5.50715e-05	-0.000221848	0.000133374
																			14.0967	-0.00377	-0.000769434	-5.54295e-05	-0.000222485	0.000150591
																			14.1	-0.00376	-0.000722161	-5.5844e-05	-0.000222885	0.000164691
																			14.1033	-0.00375	-0.000674834	-5.62715e-05	-0.000222927	0.000175126
																			14.1067	-0.00373	-0.000630078	-5.66425e-05	-0.000222553	0.000181341
																			14.11	-0.00372	-0.00058839	-5.69115e-05	-0.000221779	0.000182905
																			14.1133	-0.0037	-0.000548144	-5.7081e-05	-0.000220737	0.000179693
																			14.1167	-0.00369	-0.000507522	-5.71815e-05	-0.000219612	0.000172012
																			14.12	-0.00368	-0.00046551	-5.72575e-05	-0.000218576	0.000160564
																			14.1233	-0.00368	-0.000421376	-5.7355e-05	-0.000217781	0.000146242
																			14.1267	-0.00368	-0.000374565	-5.75045e-05	-0.000217352	0.000129935
																			14.13	-0.00369	-0.000325691	-5.76835e-05	-0.00021734	0.000112429
																			14.1333	-0.0037	-0.000276908	-5.7828e-05	-0.000217676	9.43995e-05
																			14.1367	-0.0037	-0.000230705	-5.7911e-05	-0.000218158	7.6411e-05
																			14.14	-0.0037	-0.000188663	-5.79905e-05	-0.000218568	5.8916e-05
																			14.1433	-0.00371	-0.000151479	-5.81405e-05	-0.000218826	4.2268e-05
																			14.1467	-0.00371	-0.000119612	-5.83615e-05	-0.000218963	2.67366e-05
																			14.15	-0.00371	-9.33946e-05	-5.85745e-05	-0.000219008	1.25273e-05
																			14.1533	-0.00371	-7.24746e-05	-5.86825e-05	-0.000218992	-2.49847e-07
																			14.1567	-0.00371	-5.55962e-05	-5.862e-05	-0.000218982	-1.16211e-05
																			14.16	-0.00371	-4.15038e-05	-5.83715e-05	-0.000219031	-2.16889e-05
																			14.1633	-0.00371	-3.00773e-05	-5.79985e-05	-0.000219131	-3.05293e-05
																			14.1667	-0.0037	-2.20686e-05	-5.76015e-05	-0.000219197	-3.81747e-05
																			14.17	-0.0037	-1.77065e-05	-5.7246e-05	-0.000219128	-4.46571e-05
																			14.1733	-0.0037	-1.60065e-05	-5.6931e-05	-0.000218909	-5.0021e-05
																			14.1767	-0.00369	-1.53843e-05	-5.6636e-05	-0.000218628	-5.43065e-05
																			14.18	-0.00369	-1.45497e-05	-5.6381e-05	-0.000218389	-5.7601e-05
																			14.1833	-0.00369	-1.27151e-05	-5.6231e-05	-0.000218224	-6.01305e-05
																			14.1867	-0.00369	-9.25297e-06	-5.62075e-05	-0.000218087	-6.22225e-05
																			14.19	-0.00369	-3.66432e-06	-5.62385e-05	-0.00021793	-6.41675e-05
																			14.1933	-0.00369	3.96e-06	-5.6228e-05	-0.00021779	-6.61435e-05
																			14.1967	-0.0037	1.29254e-05	-5.6139e-05	-0.000217784	-6.8211e-05
																			14.2	-0.0037	2.2927e-05	-5.60105e-05	-0.000217976	-7.0358e-05
																			14.2033	-0.0037	3.47957e-05	-5.5929e-05	-0.000218305	-7.25385e-05
																			14.2067	-0.0037	5.00795e-05	-5.598e-05	-0.000218653	-7.46655e-05
																			14.21	-0.0037	7.02449e-05	-5.6173e-05	-0.000218891	-7.6626e-05
																			14.2133	-0.00369	9.59341e-05	-5.6434e-05	-0.000218895	-7.83425e-05
																			14.2167	-0.00368	0.00012643	-5.6694e-05	-0.000218636	-7.9813e-05
																			14.22	-0.00368	0.000160098	-5.6933e-05	-0.00021821	-8.10645e-05
																			14.2233	-0.00367	0.000195834	-5.71405e-05	-0.000217721	-8.2093e-05
																			14.2267	-0.00366	0.000233887	-5.72735e-05	-0.000217208	-8.2905e-05
																			14.23	-0.00366	0.000275122	-5.7286e-05	-0.000216705	-8.3637e-05
																			14.2333	-0.00366	0.000319863	-5.7173e-05	-0.000216297	-8.4522e-05
																			14.2367	-0.00367	0.000367624	-5.6983e-05	-0.000216091	-8.5713e-05
																			14.24	-0.00367	0.000417171	-5.67915e-05	-0.000216159	-8.71725e-05
																			14.2433	-0.00368	0.00046643	-5.66655e-05	-0.000216507	-8.8736e-05
																			14.2467	-0.00369	0.000512725	-5.6626e-05	-0.000217052	-9.02375e-05
																			14.25	-0.00369	0.000553077	-5.66535e-05	-0.00021762	-9.1586e-05
																			14.2533	-0.00369	0.000584345	-5.67165e-05	-0.000218015	-9.27325e-05
																			14.2567	-0.00368	0.000603685	-5.6775e-05	-0.000218126	-9.36015e-05
																			14.26	-0.00368	0.000609158	-5.67815e-05	-0.000217973	-9.412e-05
																			14.2633	-0.00368	0.000600129	-5.6736e-05	-0.00021768	-9.4291e-05
																			14.2667	-0.00369	0.000577183	-5.66985e-05	-0.000217439	-9.42335e-05
																			14.27	-0.00369	0.000541243	-5.67235e-05	-0.00021742	-9.4177e-05
																			14.2733	-0.0037	0.000492449	-5.683e-05	-0.000217678	-9.4379e-05
																			14.2767	-0.00371	0.000430396	-5.70125e-05	-0.000218163	-9.49985e-05
																			14.28	-0.00372	0.000355796	-5.7225e-05	-0.000218775	-9.6045e-05
																			14.2833	-0.00372	0.000271141	-5.73905e-05	-0.000219361	-9.7426e-05
																			14.2867	-0.00372	0.000179339	-5.7474e-05	-0.000219759	-9.8965e-05
																			14.29	-0.00372	8.22789e-05	-5.75135e-05	-0.0002199	-0.000100391
																			14.2933	-0.00371	-1.90032e-05	-5.75465e-05	-0.000219831	-0.000101463
																			14.2967	-0.00371	-0.000122732	-5.75495e-05	-0.000219627	-0.000102093
																			14.3	-0.0037	-0.000225452	-5.74885e-05	-0.000219336	-0.000102326
																			14.3033	-0.0037	-0.000323275	-5.73975e-05	-0.000219	-0.000102285
																			14.3067	-0.0037	-0.000413577	-5.7361e-05	-0.000218693	-0.000102067
																			14.31	-0.00371	-0.000495156	-5.7422e-05	-0.000218513	-0.000101675
																			14.3133	-0.00371	-0.000567758	-5.7538e-05	-0.000218548	-0.000101109
																			14.3167	-0.00372	-0.000631988	-5.7626e-05	-0.000218818	-0.000100428
																			14.32	-0.00373	-0.000689245	-5.7644e-05	-0.000219254	-9.9706e-05
																			14.3233	-0.00373	-0.000741311	-5.7595e-05	-0.000219765	-9.90345e-05
																			14.3267	-0.00373	-0.0007896	-5.7471e-05	-0.000220262	-9.8557e-05
																			14.33	-0.00373	-0.000834395	-5.72535e-05	-0.000220587	-9.84145e-05
																			14.3333	-0.00372	-0.000874851	-5.6978e-05	-0.000220574	-9.867e-05
																			14.3367	-0.00372	-0.000910075	-5.67345e-05	-0.00022023	-9.92995e-05
																			14.34	-0.00371	-0.000940299	-5.6604e-05	-0.000219782	-0.000100203
																			14.3433	-0.00371	-0.000966543	-5.6634e-05	-0.000219459	-0.000101236
																			14.3467	-0.00371	-0.000989197	-5.68295e-05	-0.000219318	-0.000102247
																			14.35	-0.00371	-0.00101	-5.71325e-05	-0.000219276	-0.000103102
																			14.3533	-0.00371	-0.00102	-5.7444e-05	-0.00021923	-0.000103741
																			14.3567	-0.00371	-0.00103	-5.76875e-05	-0.000219135	-0.000104208
																			14.36	-0.00372	-0.00104	-5.7843e-05	-0.000219023	-0.000104584
																			14.3633	-0.00373	-0.00104	-5.79505e-05	-0.000219017	-0.000104918
																			14.3667	-0.00374	-0.00105	-5.8093e-05	-0.000219283	-0.000105209
																			14.37	-0.00375	-0.00105	-5.833e-05	-0.000219902	-0.000105423
																			14.3733	-0.00376	-0.00105	-5.8629e-05	-0.000220782	-0.000105521
																			14.3767	-0.00376	-0.00106	-5.8914e-05	-0.000221688	-0.000105488
																			14.38	-0.00377	-0.00106	-5.91485e-05	-0.000222353	-0.000105334
																			14.3833	-0.00376	-0.00107	-5.9347e-05	-0.000222626	-0.000105026
																			14.3867	-0.00376	-0.00107	-5.95545e-05	-0.000222562	-0.000104509
																			14.39	-0.00376	-0.00108	-5.9829e-05	-0.000222351	-0.000103827
																			14.3933	-0.00375	-0.00108	-6.02085e-05	-0.000222147	-0.000103165
																			14.3967	-0.00375	-0.00108	-6.06505e-05	-0.000221984	-0.000102747
																			14.4	-0.00374	-0.00108	-6.1029e-05	-0.000221811	-0.000102684
																			14.4033	-0.00374	-0.00108	-6.12195e-05	-0.00022157	-0.000102923
																			14.4067	-0.00373	-0.00108	-6.1193e-05	-0.000221253	-0.000103337
																			14.41	-0.00373	-0.00108	-6.10295e-05	-0.000220917	-0.000103848
																			14.4133	-0.00373	-0.00109	-6.084e-05	-0.00022064	-0.000104413
																			14.4167	-0.00373	-0.00109	-6.06675e-05	-0.00022046	-0.000104953
																			14.42	-0.00373	-0.00109	-6.04515e-05	-0.00022036	-0.000105363
																			14.4233	-0.00373	-0.00108	-6.0113e-05	-0.000220319	-0.000105586
																			14.4267	-0.00373	-0.00108	-5.96635e-05	-0.000220332	-0.000105624
																			14.43	-0.00374	-0.00108	-5.9227e-05	-0.000220395	-0.00010549
																			14.4333	-0.00374	-0.00107	-5.895e-05	-0.000220527	-0.000105209
																			14.4367	-0.00374	-0.00107	-5.88625e-05	-0.000220771	-0.000104903
																			14.44	-0.00374	-0.00107	-5.8852e-05	-0.000221102	-0.000104774
																			14.4433	-0.00374	-0.00107	-5.8789e-05	-0.000221371	-0.000104953
																			14.4467	-0.00373	-0.00107	-5.86415e-05	-0.000221394	-0.000105379
																			14.45	-0.00372	-0.00107	-5.8476e-05	-0.000221082	-0.000105818
																			14.4533	-0.00371	-0.00107	-5.84065e-05	-0.000220467	-0.000106005
																			14.4567	-0.0037	-0.00107	-5.853e-05	-0.000219685	-0.000105811
																			14.46	-0.0037	-0.00107	-5.88695e-05	-0.000218944	-0.000105307
																			14.4633	-0.0037	-0.00106	-5.93555e-05	-0.000218467	-0.000104664
																			14.4667	-0.0037	-0.00106	-5.9843e-05	-0.000218349	-0.000104037
																			14.47	-0.00371	-0.00106	-6.01805e-05	-0.0002185	-0.000103519
																			14.4733	-0.00372	-0.00105	-6.02885e-05	-0.000218797	-0.000103116
																			14.4767	-0.00373	-0.00104	-6.0157e-05	-0.00021924	-0.000102764
																			14.48	-0.00374	-0.00104	-5.9828e-05	-0.000219856	-0.00010243
																			14.4833	-0.00374	-0.00103	-5.94e-05	-0.000220524	-0.000102134
																			14.4867	-0.00374	-0.00103	-5.89905e-05	-0.000221014	-0.000101885
																			14.49	-0.00374	-0.00102	-5.8681e-05	-0.000221169	-0.000101651
																			14.4933	-0.00373	-0.00102	-5.8509e-05	-0.000221007	-0.000101431
																			14.4967	-0.00373	-0.00102	-5.84745e-05	-0.000220675	-0.0001013
																			14.5	-0.00372	-0.00103	-5.8537e-05	-0.000220344	-0.000101343
																			14.5033	-0.00372	-0.00103	-5.8623e-05	-0.000220117	-0.00010157
																			14.5067	-0.00371	-0.00103	-5.867e-05	-0.00021997	-0.000101914
																			14.51	-0.0037	-0.00103	-5.86795e-05	-0.00021978	-0.000102295
																			14.5133	-0.00369	-0.00103	-5.87125e-05	-0.000219415	-0.000102651
																			14.5167	-0.00369	-0.00102	-5.8803e-05	-0.000218846	-0.000102922
																			14.52	-0.00368	-0.00102	-5.8901e-05	-0.000218183	-0.000103034
																			14.5233	-0.00368	-0.00101	-5.89385e-05	-0.000217614	-0.000102955
																			14.5267	-0.00369	-0.00101	-5.8907e-05	-0.00021732	-0.00010274
																			14.53	-0.0037	-0.001	-5.8843e-05	-0.000217392	-0.000102511
																			14.5333	-0.00371	-0.000997028	-5.87735e-05	-0.000217802	-0.000102384
																			14.5367	-0.00372	-0.000993048	-5.86985e-05	-0.00021846	-0.000102381
																			14.54	-0.00373	-0.000991009	-5.86245e-05	-0.000219248	-0.00010241
																			14.5433	-0.00373	-0.000991252	-5.8571e-05	-0.000220001	-0.000102394
																			14.5467	-0.00373	-0.000993283	-5.8532e-05	-0.000220535	-0.000102388
																			14.55	-0.00373	-0.000996827	-5.8469e-05	-0.000220704	-0.000102535
																			14.5533	-0.00372	-0.001	-5.8354e-05	-0.000220494	-0.000102882
																			14.5567	-0.00372	-0.00101	-5.82125e-05	-0.000220074	-0.000103281
																			14.56	-0.00371	-0.00101	-5.81185e-05	-0.000219672	-0.000103536
																			14.5633	-0.00371	-0.00101	-5.81405e-05	-0.00021942	-0.00010361
																			14.5667	-0.00371	-0.001	-5.8282e-05	-0.000219306	-0.000103626
																			14.57	-0.00371	-0.001	-5.84785e-05	-0.000219243	-0.000103713
																			14.5733	-0.00371	-0.001	-5.8649e-05	-0.000219175	-0.00010387
																			14.5767	-0.00371	-0.00101	-5.87615e-05	-0.000219124	-0.000103993
																			14.58	-0.0037	-0.00101	-5.88325e-05	-0.000219113	-0.000104009
																			14.5833	-0.0037	-0.00101	-5.88875e-05	-0.000219091	-0.000103931
																			14.5867	-0.00369	-0.00101	-5.8936e-05	-0.000218967	-0.000103805
																			14.59	-0.00369	-0.00101	-5.89915e-05	-0.000218708	-0.00010367
																			14.5933	-0.00369	-0.00101	-5.90565e-05	-0.000218364	-0.000103541
																			14.5967	-0.00369	-0.00102	-5.91175e-05	-0.000218037	-0.000103403
																			14.6	-0.00369	-0.00103	-5.9174e-05	-0.000217832	-0.000103251
																			14.6033	-0.0037	-0.00104	-5.9239e-05	-0.000217832	-0.000103156
																			14.6067	-0.00371	-0.00105	-5.92975e-05	-0.000218095	-0.000103233
																			14.61	-0.00372	-0.00106	-5.93085e-05	-0.000218642	-0.00010352
																			14.6133	-0.00373	-0.00107	-5.9264e-05	-0.000219388	-0.000103899
																			14.6167	-0.00374	-0.00107	-5.92055e-05	-0.000220126	-0.000104085
																			14.62	-0.00374	-0.00106	-5.91805e-05	-0.000220653	-0.000103689
																			14.6233	-0.00374	-0.00106	-5.92065e-05	-0.000220898	-0.000102352
																			14.6267	-0.00374	-0.00106	-5.9247e-05	-0.000220918	-9.97885e-05
																			14.63	-0.00374	-0.00106	-5.92135e-05	-0.000220847	-9.568e-05
																			14.6333	-0.00375	-0.00106	-5.90035e-05	-0.00022084	-8.9596e-05
																			14.6367	-0.00375	-0.00106	-5.8567e-05	-0.000220977	-8.0993e-05
																			14.64	-0.00376	-0.00107	-5.7909e-05	-0.000221263	-6.91955e-05
																			14.6433	-0.00377	-0.00107	-5.70605e-05	-0.000221671	-5.33635e-05
																			14.6467	-0.00377	-0.00107	-5.6051e-05	-0.000222156	-3.24988e-05
																			14.65	-0.00378	-0.00107	-5.4917e-05	-0.000222638	-5.5094e-06
																			14.6533	-0.00378	-0.00106	-5.37045e-05	-0.000223034	2.86833e-05
																			14.6567	-0.00378	-0.00106	-5.2439e-05	-0.000223293	7.1078e-05
																			14.66	-0.00378	-0.00106	-5.1111e-05	-0.000223389	0.000122534
																			14.6633	-0.00377	-0.00105	-4.96985e-05	-0.00022334	0.000183641
																			14.6667	-0.00377	-0.00105	-4.8204e-05	-0.000223218	0.00025454
																			14.67	-0.00377	-0.00105	-4.66858e-05	-0.000223072	0.000334727
																			14.6733	-0.00377	-0.00105	-4.52378e-05	-0.000222871	0.000422971
																			14.6767	-0.00377	-0.00106	-4.39463e-05	-0.000222614	0.000515
																			14.68	-0.00377	-0.00107	-4.28708e-05	-0.000222426	0.000615
																			14.6833	-0.00376	-0.00107	-4.20118e-05	-0.000222425	0.000715
																			14.6867	-0.00376	-0.00107	-4.13005e-05	-0.000222551	0.00081
																			14.69	-0.00376	-0.00107	-4.06558e-05	-0.000222608	0.000895
																			14.6933	-0.00375	-0.00107	-4.00635e-05	-0.000222454	0.000975
																			14.6967	-0.00375	-0.00107	-3.9615e-05	-0.000222119	0.00104
																			14.7	-0.00375	-0.00107	-3.94515e-05	-0.000221748	0.00109
																			14.7033	-0.00375	-0.00108	-3.96448e-05	-0.000221467	0.00112
																			14.7067	-0.00375	-0.00108	-4.0153e-05	-0.000221328	0.00113
																			14.71	-0.00375	-0.00108	-4.08955e-05	-0.000221326	0.00113
																			14.7133	-0.00375	-0.00108	-4.18165e-05	-0.000221435	0.0011
																			14.7167	-0.00375	-0.00108	-4.28893e-05	-0.000221602	0.00106
																			14.72	-0.00376	-0.00108	-4.409e-05	-0.000221769	0.00101
																			14.7233	-0.00375	-0.00108	-4.53655e-05	-0.000221904	0.00094
																			14.7267	-0.00375	-0.00107	-4.66498e-05	-0.000221978	0.000865
																			14.73	-0.00374	-0.00107	-4.79035e-05	-0.000221925	0.000785
																			14.7333	-0.00374	-0.00107	-4.91068e-05	-0.000221686	0.000705
																			14.7367	-0.00374	-0.00107	-5.02365e-05	-0.0002213	0.000625
																			14.74	-0.00373	-0.00107	-5.12655e-05	-0.000220902	0.000545
																			14.7433	-0.00373	-0.00107	-5.21715e-05	-0.000220634	0.00047244
																			14.7467	-0.00374	-0.00107	-5.2961e-05	-0.00022055	0.000404157
																			14.75	-0.00374	-0.00107	-5.36755e-05	-0.000220608	0.000341606
																			14.7533	-0.00374	-0.00107	-5.436e-05	-0.000220738	0.00028496
																			14.7567	-0.00374	-0.00107	-5.50155e-05	-0.000220884	0.000234137
																			14.76	-0.00374	-0.00106	-5.56045e-05	-0.00022099	0.000188911
																			14.7633	-0.00373	-0.00105	-5.6092e-05	-0.000221007	0.00014899
																			14.7667	-0.00373	-0.00104	-5.6461e-05	-0.000220923	0.000114032
																			14.77	-0.00372	-0.00104	-5.66765e-05	-0.000220726	8.3635e-05
																			14.7733	-0.00371	-0.00103	-5.6685e-05	-0.000220369	5.73105e-05
																			14.7767	-0.0037	-0.00104	-5.64865e-05	-0.000219852	3.45406e-05
																			14.78	-0.0037	-0.00104	-5.61595e-05	-0.00021928	1.48826e-05
																			14.7833	-0.0037	-0.00105	-5.5801e-05	-0.000218797	-2.01254e-06
																			14.7867	-0.0037	-0.00106	-5.5465e-05	-0.000218503	-1.6459e-05
																			14.79	-0.00371	-0.00106	-5.5156e-05	-0.000218455	-2.87703e-05
																			14.7933	-0.00372	-0.00106	-5.4837e-05	-0.000218679	-3.92244e-05
																			14.7967	-0.00374	-0.00106	-5.44615e-05	-0.00021916	-4.8031e-05
																			14.8	-0.00375	-0.00106	-5.40405e-05	-0.000219868	-5.5353e-05
																			14.8033	-0.00377	-0.00106	-5.36545e-05	-0.00022077	-6.13895e-05
																			14.8067	-0.00378	-0.00105	-5.3376e-05	-0.000221797	-6.64345e-05
																			14.81	-0.00379	-0.00105	-5.3246e-05	-0.000222829	-7.08135e-05
																			14.8133	-0.00379	-0.00105	-5.32895e-05	-0.000223707	-7.4752e-05
																			14.8167	-0.00379	-0.00105	-5.3492e-05	-0.00022428	-7.83375e-05
																			14.82	-0.00379	-0.00106	-5.3776e-05	-0.000224459	-8.1575e-05
																			14.8233	-0.00378	-0.00106	-5.4044e-05	-0.000224243	-8.4446e-05
																			14.8267	-0.00377	-0.00107	-5.4225e-05	-0.000223714	-8.69225e-05
																			14.83	-0.00376	-0.00108	-5.42975e-05	-0.000223058	-8.8963e-05
																			14.8333	-0.00376	-0.00108	-5.4287e-05	-0.000222503	-9.0517e-05
																			14.8367	-0.00376	-0.00108	-5.425e-05	-0.000222169	-9.15385e-05
																			14.84	-0.00376	-0.00108	-5.4238e-05	-0.000222022	-9.20445e-05
																			14.8433	-0.00376	-0.00108	-5.42745e-05	-0.000221976	-9.21785e-05
																			14.8467	-0.00376	-0.00108	-5.4347e-05	-0.000222004	-9.21645e-05
																			14.85	-0.00376	-0.00108	-5.44115e-05	-0.000222136	-9.2183e-05
																			14.8533	-0.00376	-0.00109	-5.4401e-05	-0.000222346	-9.2312e-05
																			14.8567	-0.00376	-0.00109	-5.42635e-05	-0.000222508	-9.25205e-05
																			14.86	-0.00375	-0.00109	-5.39905e-05	-0.000222482	-9.2697e-05
																			14.8633	-0.00374	-0.00109	-5.36125e-05	-0.000222214	-9.27265e-05
																			14.8667	-0.00374	-0.00109	-5.31705e-05	-0.000221748	-9.25435e-05
																			14.87	-0.00373	-0.00109	-5.2704e-05	-0.000221188	-9.21125e-05
																			14.8733	-0.00373	-0.00108	-5.22625e-05	-0.000220676	-9.1413e-05
																			14.8767	-0.00373	-0.00108	-5.1898e-05	-0.000220318	-9.0501e-05
																			14.88	-0.00374	-0.00107	-5.165e-05	-0.000220168	-8.95295e-05
																			14.8833	-0.00375	-0.00107	-5.1523e-05	-0.000220296	-8.8659e-05
																			14.8867	-0.00376	-0.00107	-5.14965e-05	-0.000220744	-8.79865e-05
																			14.89	-0.00376	-0.00107	-5.1564e-05	-0.000221416	-8.75865e-05
																			14.8933	-0.00377	-0.00107	-5.17495e-05	-0.000222081	-8.7565e-05
																			14.8967	-0.00377	-0.00108	-5.2087e-05	-0.000222546	-8.80145e-05
																			14.9	-0.00377	-0.00108	-5.2586e-05	-0.000222778	-8.89305e-05
																			14.9033	-0.00376	-0.00109	-5.32065e-05	-0.000222836	-9.0191e-05
																			14.9067	-0.00376	-0.00108	-5.3857e-05	-0.000222749	-9.16115e-05
																			14.91	-0.00375	-0.00108	-5.44285e-05	-0.000222496	-9.30135e-05
																			14.9133	-0.00374	-0.00107	-5.4835e-05	-0.000222063	-9.42615e-05
																			14.9167	-0.00373	-0.00106	-5.50695e-05	-0.000221509	-9.52475e-05
																			14.92	-0.00373	-0.00106	-5.52175e-05	-0.000220954	-9.5916e-05
																			14.9233	-0.00372	-0.00106	-5.5382e-05	-0.000220524	-9.6286e-05
																			14.9267	-0.00372	-0.00106	-5.56005e-05	-0.000220279	-9.638e-05
																			14.93	-0.00372	-0.00107	-5.5845e-05	-0.000220146	-9.61755e-05
																			14.9333	-0.00371	-0.00107	-5.6055e-05	-0.000219985	-9.57e-05
																			14.9367	-0.00371	-0.00108	-5.6175e-05	-0.000219697	-9.51175e-05
																			14.94	-0.0037	-0.00109	-5.6198e-05	-0.000219284	-9.4665e-05
																			14.9433	-0.0037	-0.00109	-5.6167e-05	-0.000218846	-9.4505e-05
																			14.9467	-0.0037	-0.0011	-5.6131e-05	-0.000218544	-9.46525e-05
																			14.95	-0.0037	-0.0011	-5.612e-05	-0.000218494	-9.5018e-05
																			14.9533	-0.0037	-0.00109	-5.61455e-05	-0.000218643	-9.5494e-05
																			14.9567	-0.00369	-0.00109	-5.62045e-05	-0.000218779	-9.6022e-05
																			14.96	-0.00369	-0.00108	-5.62815e-05	-0.000218695	-9.65755e-05
																			14.9633	-0.00368	-0.00106	-5.6335e-05	-0.000218362	-9.70955e-05
																			14.9667	-0.00367	-0.00105	-5.6328e-05	-0.000217901	-9.75125e-05
																			14.97	-0.00366	-0.00104	-5.62615e-05	-0.000217419	-9.78365e-05
																			14.9733	-0.00366	-0.00102	-5.61635e-05	-0.00021695	-9.8141e-05
																			14.9767	-0.00366	-0.00101	-5.6052e-05	-0.000216521	-9.8449e-05
																			14.98	-0.00366	-0.000997471	-5.59485e-05	-0.000216188	-9.87175e-05
																			14.9833	-0.00366	-0.00097717	-5.5903e-05	-0.000216002	-9.89145e-05
																			14.9867	-0.00366	-0.000951677	-5.5962e-05	-0.000215974	-9.90555e-05
																			14.99	-0.00366	-0.000921258	-5.6123e-05	-0.000216059	-9.91655e-05
																			14.9933	-0.00366	-0.000885941	-5.63465e-05	-0.000216178	-9.9236e-05
																			14.9967	-0.00366	-0.000845572	-5.6597e-05	-0.000216269	-9.92165e-05
																			15	-0.00366	-0.00080024	-5.6838e-05	-0.000216305	-9.90885e-05
																			15.0033	-0.00366	-0.000750763	-5.70405e-05	-0.000216292	-9.8905e-05
																			15.0067	-0.00367	-0.000699049	-5.7193e-05	-0.000216276	-9.86965e-05
																			15.01	-0.00367	-0.000647985	-5.72815e-05	-0.000216346	-9.84285e-05
																			15.0133	-0.00368	-0.000600612	-5.72815e-05	-0.0002166	-9.81215e-05
																			15.0167	-0.00369	-0.000559303	-5.7193e-05	-0.000217069	-9.791e-05
																			15.02	-0.0037	-0.000525763	-5.705e-05	-0.000217686	-9.79045e-05
																			15.0233	-0.00371	-0.000501311	-5.6892e-05	-0.000218334	-9.80625e-05
																			15.0267	-0.00372	-0.000486841	-5.67525e-05	-0.00021892	-9.8237e-05
																			15.03	-0.00373	-0.000482653	-5.6669e-05	-0.000219452	-9.8329e-05
																			15.0333	-0.00374	-0.000488351	-5.66905e-05	-0.000219991	-9.837e-05
																			15.0367	-0.00374	-0.000502931	-5.6876e-05	-0.000220541	-9.8453e-05
																			15.04	-0.00374	-0.000525338	-5.7261e-05	-0.000221	-9.8616e-05
																			15.0433	-0.00374	-0.000554768	-5.78045e-05	-0.00022125	-9.88085e-05
																			15.0467	-0.00374	-0.000590183	-5.83785e-05	-0.000221283	-9.8937e-05
																			15.05	-0.00374	-0.00063005	-5.88065e-05	-0.000221199	-9.89195e-05
																			15.0533	-0.00374	-0.000672686	-5.89095e-05	-0.000221092	-9.87165e-05
																			15.0567	-0.00374	-0.000716512	-5.8585e-05	-0.000220988	-9.8312e-05
																			15.06	-0.00373	-0.000760161	-5.7872e-05	-0.000220867	-9.7754e-05
																			15.0633	-0.00374	-0.000802381	-5.6954e-05	-0.000220727	-9.72275e-05
																			15.0667	-0.00374	-0.000841979	-5.60715e-05	-0.000220631	-9.6998e-05
																			15.07	-0.00374	-0.000878372	-5.54305e-05	-0.000220664	-9.71925e-05
																			15.0733	-0.00375	-0.000911612	-5.5141e-05	-0.000220863	-9.7684e-05
																			15.0767	-0.00376	-0.000941355	-5.51935e-05	-0.000221196	-9.8217e-05
																			15.08	-0.00376	-0.000966778	-5.54895e-05	-0.00022161	-9.8598e-05
																			15.0833	-0.00377	-0.000987868	-5.58995e-05	-0.000222041	-9.8763e-05
																			15.0867	-0.00377	-0.00101	-5.6284e-05	-0.000222394	-9.8742e-05
																			15.09	-0.00377	-0.00102	-5.6534e-05	-0.000222613	-9.8616e-05
																			15.0933	-0.00378	-0.00103	-5.6606e-05	-0.000222764	-9.8434e-05
																			15.0967	-0.00378	-0.00104	-5.6504e-05	-0.000222944	-9.81515e-05
																			15.1	-0.00378	-0.00105	-5.6263e-05	-0.000223169	-9.76885e-05
																			15.1033	-0.00378	-0.00105	-5.5951e-05	-0.000223384	-9.7021e-05
																			15.1067	-0.00377	-0.00105	-5.5642e-05	-0.000223498	-9.62e-05
																			15.11	-0.00377	-0.00105	-5.5384e-05	-0.000223396	-9.52955e-05
																			15.1133	-0.00377	-0.00106	-5.5194e-05	-0.000223029	-9.43765e-05
																			15.1167	-0.00377	-0.00106	-5.5077e-05	-0.000222541	-9.3569e-05
																			15.12	-0.00377	-0.00107	-5.50395e-05	-0.000222206	-9.3091e-05
																			15.1233	-0.00378	-0.00107	-5.50865e-05	-0.000222227	-9.3161e-05
																			15.1267	-0.00378	-0.00108	-5.51975e-05	-0.000222616	-9.3813e-05
																			15.13	-0.00379	-0.00108	-5.53245e-05	-0.000223189	-9.4825e-05
																			15.1333	-0.00379	-0.00108	-5.54455e-05	-0.000223684	-9.5877e-05
																			15.1367	-0.00378	-0.00108	-5.56135e-05	-0.000223925	-9.6773e-05
																			15.14	-0.00378	-0.00108	-5.5914e-05	-0.000223877	-9.74875e-05
																			15.1433	-0.00377	-0.00108	-5.63635e-05	-0.000223577	-9.8059e-05
																			15.1467	-0.00377	-0.00108	-5.68515e-05	-0.000223106	-9.85025e-05
																			15.15	-0.00376	-0.00108	-5.72015e-05	-0.000222606	-9.8815e-05
																			15.1533	-0.00377	-0.00108	-5.72875e-05	-0.000222273	-9.9014e-05
																			15.1567	-0.00377	-0.00107	-5.70975e-05	-0.000222251	-9.91765e-05
																			15.16	-0.00378	-0.00107	-5.67155e-05	-0.000222548	-9.93885e-05
																			15.1633	-0.00379	-0.00106	-5.6269e-05	-0.000223058	-9.96585e-05
																			15.1667	-0.0038	-0.00106	-5.58845e-05	-0.000223626	-9.9917e-05
																			15.17	-0.00381	-0.00105	-5.562e-05	-0.000224126	-0.000100088
																			15.1733	-0.00382	-0.00105	-5.54365e-05	-0.000224551	-0.000100127
																			15.1767	-0.00382	-0.00105	-5.52475e-05	-0.000224977	-0.000100021
																			15.18	-0.00382	-0.00105	-5.50005e-05	-0.000225423	-9.9818e-05
																			15.1833	-0.00382	-0.00106	-5.47165e-05	-0.000225811	-9.9615e-05
																			15.1867	-0.00382	-0.00106	-5.4483e-05	-0.000226039	-9.9485e-05
																			15.19	-0.00382	-0.00106	-5.43955e-05	-0.00022606	-9.94435e-05
																			15.1933	-0.00381	-0.00106	-5.4487e-05	-0.000225876	-9.9484e-05
																			15.1967	-0.00381	-0.00105	-5.4728e-05	-0.000225524	-9.9587e-05
																			15.2	-0.00381	-0.00105	-5.50565e-05	-0.000225097	-9.97025e-05
																			15.2033	-0.00381	-0.00105	-5.5395e-05	-0.000224757	-9.97715e-05
																			15.2067	-0.00381	-0.00104	-5.5652e-05	-0.000224662	-9.9768e-05
																			15.21	-0.00381	-0.00104	-5.5731e-05	-0.000224832	-9.9706e-05
																			15.2133	-0.00381	-0.00104	-5.55665e-05	-0.000225112	-9.96055e-05
																			15.2167	-0.0038	-0.00104	-5.51705e-05	-0.00022528	-9.9467e-05
																			15.22	-0.0038	-0.00105	-5.46355e-05	-0.000225193	-9.9286e-05
																			15.2233	-0.00378	-0.00105	-5.40745e-05	-0.000224845	-9.90855e-05
																			15.2267	-0.00377	-0.00105	-5.3553e-05	-0.000224304	-9.89235e-05
																			15.23	-0.00375	-0.00105	-5.3066e-05	-0.000223615	-9.8853e-05
																			15.2333	-0.00374	-0.00105	-5.25725e-05	-0.000222773	-9.88385e-05
																			15.2367	-0.00373	-0.00105	-5.20555e-05	-0.00022182	-9.8759e-05
																			15.24	-0.00373	-0.00105	-5.15455e-05	-0.000220924	-9.8518e-05
																			15.2433	-0.00372	-0.00105	-5.1088e-05	-0.000220287	-9.81225e-05
																			15.2467	-0.00372	-0.00105	-5.0697e-05	-0.00022	-9.76815e-05
																			15.25	-0.00373	-0.00106	-5.0359e-05	-0.000219994	-9.7324e-05
																			15.2533	-0.00374	-0.00106	-5.00505e-05	-0.000220142	-9.71065e-05
																			15.2567	-0.00375	-0.00106	-4.97385e-05	-0.00022039	-9.70365e-05
																			15.26	-0.00376	-0.00106	-4.93888e-05	-0.000220765	-9.71365e-05
																			15.2633	-0.00377	-0.00106	-4.89985e-05	-0.000221292	-9.74e-05
																			15.2667	-0.00378	-0.00106	-4.86248e-05	-0.000221938	-9.7711e-05
																			15.27	-0.00378	-0.00106	-4.83675e-05	-0.000222623	-9.7894e-05
																			15.2733	-0.00379	-0.00107	-4.82868e-05	-0.000223231	-9.78805e-05
																			15.2767	-0.00378	-0.00107	-4.83405e-05	-0.000223638	-9.7759e-05
																			15.28	-0.00378	-0.00107	-4.84338e-05	-0.000223778	-9.76495e-05
																			15.2833	-0.00377	-0.00106	-4.84975e-05	-0.000223658	-9.75725e-05
																			15.2867	-0.00376	-0.00106	-4.8493e-05	-0.000223317	-9.7462e-05
																			15.29	-0.00375	-0.00106	-4.8399e-05	-0.000222799	-9.73235e-05
																			15.2933	-0.00374	-0.00106	-4.82443e-05	-0.000222208	-9.73055e-05
																			15.2967	-0.00374	-0.00107	-4.8119e-05	-0.000221673	-9.75655e-05
																			15.3	-0.00374	-0.00107	-4.81285e-05	-0.000221241	-9.81255e-05
[truncated: 1,410 more rows]

## Sheet: Fig. 4
Fig. 4c	Time (h)	P-CyPt			mean	s.d.	PtIVNPs			mean	s.d.																	Fig. 4e	Group
[truncated: 4,802 more rows]

[truncated: 30 more sheets: Fig. 5, Fig6-1, Fig. 6-2, Supplementary Fig.1, Supplementary Fig. 5, Supplementary Fig. 6, Supplementary Fig. 7, Supplementary Fig. 8, Supplementary Fig.9a and b, Supplementary Fig. 9 c, Supplementary Fig. 11, Supplementary Fig. 18, Supplementary Fig.21, Supplementary Fig. 23, Supplementary Fig. 24, Supplementary Fig.27 b, Supplementary Fig.29, Supplementary Fig.34, Supplementary Fig.35, Supplementary Fig.36 …]
